# Supplementary material for: 6-Amino-1-benzyl-4-(4-chloro­phen­yl)-3-(4-pyrid­yl)-1,4-dihydro­pyrano[2,3-c]pyrazole-5-carbonitrile
Source: Acta Crystallogr Sect E Struct Rep Online. 2008 Mar 12;64(Pt 4):o701. doi: 10.1107/S160053680800487X (PMC2960986; doi:10.1107/S160053680800487X)
Supplement: Supplementary file 1 [file e-64-0o701-sup1.cif]

##############################################################################
###                                                                        ###
###        Electronic paper (Acta Crystallographica Section E)             ###
###                                                                        ###
##############################################################################
#                                                                            #
# This CIF contains the data in a paper accepted for publication in Acta     #
# Crystallographica Section E. It conforms to the requirements of Notes      #
# for Authors for Section E, and has been peer reviewed under the auspices   #
# of the IUCr Commission on Journals.                                        #
#                                                                            #
# Full details of the Crystallographic Information File format               #
# are given in the paper "The Crystallographic Information File (CIF):       #
# a New Standard Archive File for Crystallography" by S. R. Hall, F. H.      #
# Allen and I. D. Brown [Acta Cryst. (1991), A47, 655-685].                  #
#                                                                            #
# The current version of the core CIF dictionary is obtainable from          #
# ftp://ftp.iucr.org/pub/cif_core.dic. The current version number is 2.4.    #
#                                                                            #
# Software is freely available for graphical display of the structure(s) in  #
# this CIF.  For information consult the CIF home page http://www.iucr.org/  #
# cif/home.html                                                              #
#                                                                            #
# This file may be used for bona fide research purposes within the           #
# scientific community so long as proper attribution is given to the journal # 
# article from which it was obtained.                                        #
#                                                                            #
##############################################################################
                                             
data_I
_audit_creation_method     SHELXL-97
_chemical_name_systematic
;
6-Amino-1-benzyl-4-(4-chlorophenyl)-3-(4-pyridyl)-1,4-
dihydropyrano[2,3-<i>c</i>]pyrazole-5-carbonitrile
;
_chemical_name_common     ?
_chemical_formula_moiety     'C25 H18 Cl N5 O'
_chemical_formula_sum     'C25 H18 Cl N5 O'
_chemical_formula_iupac     'C25 H18 Cl N5 O'
_chemical_formula_weight     439.89
_chemical_melting_point     ?
_symmetry_cell_setting     monoclinic
_symmetry_space_group_name_H-M     'P 21/c'
_symmetry_space_group_name_Hall     '-P 2ybc'
loop_
    _symmetry_equiv_pos_as_xyz
    'x, y, z'
    '-x, y+1/2, -z+1/2'
    '-x, -y, -z'
    'x, -y-1/2, z-1/2'
_cell_length_a     5.7021(11)
_cell_length_b     17.795(3)
_cell_length_c     21.056(9)
_cell_angle_alpha     90.00
_cell_angle_beta     90.954(8)
_cell_angle_gamma     90.00
_cell_volume     2136.2(11)
_cell_formula_units_Z     4
_cell_measurement_reflns_used     25
_cell_measurement_theta_min     30
_cell_measurement_theta_max     42
_cell_measurement_temperature     193(2)
_exptl_crystal_description     needle
_exptl_crystal_colour     colourless
_exptl_crystal_size_max     0.46
_exptl_crystal_size_mid     0.12
_exptl_crystal_size_min     0.08
_exptl_crystal_density_diffrn     1.368
_exptl_crystal_density_meas     ?
_exptl_crystal_density_method     'not measured'
_exptl_crystal_F_000     912
_exptl_absorpt_coefficient_mu     1.810
_exptl_absorpt_correction_type     'psi-scan'
_exptl_absorpt_process_details     '(CORINC; Dr\"ager & Gattow, 1971)'
_exptl_absorpt_correction_T_min     0.825
_exptl_absorpt_correction_T_max     0.998
_diffrn_ambient_temperature     193(2)
_diffrn_radiation_type     CuK\a
_diffrn_radiation_wavelength     1.54178
_diffrn_radiation_monochromator     graphite
_diffrn_measurement_device_type     'Enraf--Nonius CAD-4'
_diffrn_measurement_device     '\k-geometry diffractometer'
_diffrn_measurement_method     \w/2\q
_diffrn_detector_area_resol_mean     ?
_diffrn_reflns_number     4443
_diffrn_reflns_av_R_equivalents     0.0258
_diffrn_reflns_av_sigmaI/netI     0.0402
_diffrn_reflns_theta_min     3.25
_diffrn_reflns_theta_max     69.86
_diffrn_reflns_theta_full     69.86
_diffrn_measured_fraction_theta_max     0.997
_diffrn_measured_fraction_theta_full     0.997
_diffrn_reflns_limit_h_min     0
_diffrn_reflns_limit_h_max     6
_diffrn_reflns_limit_k_min     0
_diffrn_reflns_limit_k_max     21
_diffrn_reflns_limit_l_min     -25
_diffrn_reflns_limit_l_max     25
_diffrn_standards_number     3
_diffrn_standards_interval_count     ?
_diffrn_standards_interval_time     60
_diffrn_standards_decay_%     2
_refine_special_details
;
 Refinement of F^2^ against ALL reflections.  The weighted R-factor wR and
 goodness of fit S are based on F^2^, conventional R-factors R are based
 on F, with F set to zero for negative F^2^. The threshold expression of
 F^2^ > 2sigma(F^2^) is used only for calculating R-factors(gt) etc. and is
 not relevant to the choice of reflections for refinement.  R-factors based
 on F^2^ are statistically about twice as large as those based on F, and R-
 factors based on ALL data will be even larger.
;
_reflns_number_total     4018
_reflns_number_gt     2971
_reflns_threshold_expression     I>2\s(I)
_refine_ls_structure_factor_coef     Fsqd
_refine_ls_matrix_type     full
_refine_ls_R_factor_all     0.0907
_refine_ls_R_factor_gt     0.0668
_refine_ls_wR_factor_ref     0.2028
_refine_ls_wR_factor_obs     0.1828
_refine_ls_goodness_of_fit_ref     1.069
_refine_ls_restrained_S_all     1.113
_refine_ls_number_reflns     4018
_refine_ls_number_parameters     307
_refine_ls_number_restraints     66
_refine_ls_hydrogen_treatment     constr
_refine_ls_weighting_scheme     calc
_refine_ls_weighting_details
         'calc w=1/[\s^2^(Fo^2^)+(0.0991P)^2^+1.7529P] where P=(Fo^2^+2Fc^2^)/3'
_atom_sites_solution_hydrogens     geom
_atom_sites_solution_primary     direct
_atom_sites_solution_secondary     difmap
_refine_ls_shift/su_max     0.002
_refine_ls_shift/su_mean     0.000
_refine_diff_density_max     0.504
_refine_diff_density_min     -0.641
_refine_ls_extinction_method     none
_refine_ls_extinction_coef     ?
loop_
    _atom_type_symbol
    _atom_type_description
    _atom_type_scat_dispersion_real
    _atom_type_scat_dispersion_imag
    _atom_type_scat_source
    'C' 'C' 0.0181 0.0091
                         'International Tables Vol C Tables 4.2.6.8 and 6.1.1.4'
    'H' 'H' 0.0000 0.0000
                         'International Tables Vol C Tables 4.2.6.8 and 6.1.1.4'
    'Cl' 'Cl' 0.3639 0.7018
                         'International Tables Vol C Tables 4.2.6.8 and 6.1.1.4'
    'N' 'N' 0.0311 0.0180
                         'International Tables Vol C Tables 4.2.6.8 and 6.1.1.4'
    'O' 'O' 0.0492 0.0322
                         'International Tables Vol C Tables 4.2.6.8 and 6.1.1.4'
_computing_data_collection     '<i>CAD-4 Software</i> (Enraf--Nonius, 1989)'
_computing_cell_refinement     '<i>CAD-4 Software</i> (Enraf--Nonius, 1989)'
_computing_data_reduction     'CORINC (Dr\"ager & Gattow, 1971)'
_computing_structure_solution     'SIR92 (Altomare <i>et al.</i>,  1994)'
_computing_structure_refinement     'SHELXL97 (Sheldrick, 2008)'
_computing_molecular_graphics     'PLATON (Spek, 2003)'
_computing_publication_material     'PLATON (Spek, 2003)'
loop_
    _atom_site_type_symbol
    _atom_site_label
    _atom_site_fract_x
    _atom_site_fract_y
    _atom_site_fract_z
    _atom_site_U_iso_or_equiv
    _atom_site_adp_type
    _atom_site_calc_flag
    _atom_site_refinement_flags
    _atom_site_occupancy
    _atom_site_disorder_assembly
    _atom_site_disorder_group
    N N1 0.9067(5) 0.26498(14) 0.08891(12) 0.0361(6) Uani d . 1 B .
    C C2 0.7214(5) 0.31100(16) 0.08484(13) 0.0336(6) Uani d . 1 . .
    O O3 0.6666(4) 0.34475(12) 0.02838(9) 0.0367(5) Uani d . 1 . .
    C C4 0.4711(5) 0.38996(16) 0.03011(13) 0.0328(6) Uani d . 1 . .
    C C5 0.3506(5) 0.40201(16) 0.08494(13) 0.0332(6) Uani d . 1 . .
    C C6 0.4017(5) 0.36554(17) 0.14986(13) 0.0327(6) Uani d . 1 . .
    H H6 0.2635 0.3341 0.1615 0.039 Uiso calc R 1 . .
    C C7 0.6089(5) 0.31463(16) 0.14147(13) 0.0330(6) Uani d . 1 . .
    C C8 0.7427(5) 0.26449(17) 0.18021(14) 0.0340(7) Uani d . 1 . .
    N N9 0.9221(5) 0.23499(15) 0.14809(12) 0.0372(6) Uani d . 1 . .
    C C10 1.0661(6) 0.2425(2) 0.03898(16) 0.0438(8) Uani d . 1 . .
    H H10A 1.2188 0.2281 0.0585 0.053 Uiso calc PR 0.55 A 1
    H H10B 1.0933 0.2859 0.0106 0.053 Uiso calc PR 0.55 A 1
    H H10C 1.1120 0.2880 0.0152 0.053 Uiso calc PR 0.45 A 2
    H H10D 1.2100 0.2217 0.0593 0.053 Uiso calc PR 0.45 A 2
    C C11A 0.9722(14) 0.1768(3) -0.0004(3) 0.060(5) Uani d PG 0.55 B 1
    C C12A 0.9179(14) 0.1866(3) -0.0645(3) 0.079(2) Uani d PGU 0.55 B 1
    H H12A 0.9415 0.2341 -0.0840 0.095 Uiso calc PR 0.55 B 1
    C C13A 0.8290(16) 0.1269(4) -0.1000(3) 0.106(4) Uani d PGU 0.55 B 1
    H H13A 0.7919 0.1336 -0.1438 0.127 Uiso calc PR 0.55 B 1
    C C14A 0.7945(17) 0.0574(4) -0.0714(4) 0.126(5) Uani d PGU 0.55 B 1
    H H14A 0.7338 0.0166 -0.0957 0.151 Uiso calc PR 0.55 B 1
    C C15A 0.8488(17) 0.0477(3) -0.0074(4) 0.134(5) Uani d PGU 0.55 B 1
    H H15A 0.8252 0.0002 0.0122 0.161 Uiso calc PR 0.55 B 1
    C C16A 0.9377(16) 0.1074(4) 0.0282(2) 0.100(3) Uani d PGU 0.55 B 1
    H H16A 0.9748 0.1007 0.0719 0.120 Uiso calc PR 0.55 B 1
    C C11B 0.9766(14) 0.1880(5) -0.0057(4) 0.047(4) Uani d PGU 0.45 B 2
    C C12B 0.7484(13) 0.1612(6) -0.0118(4) 0.091(4) Uani d PGU 0.45 B 2
    H H12B 0.6351 0.1743 0.0189 0.110 Uiso calc PR 0.45 B 2
    C C13B 0.6861(16) 0.1152(6) -0.0627(5) 0.115(5) Uani d PGU 0.45 B 2
    H H13B 0.5302 0.0969 -0.0668 0.138 Uiso calc PR 0.45 B 2
    C C14B 0.852(2) 0.0960(7) -0.1075(5) 0.140(7) Uani d PGU 0.45 B 2
    H H14B 0.8094 0.0646 -0.1423 0.169 Uiso calc PR 0.45 B 2
    C C15B 1.080(2) 0.1229(8) -0.1014(6) 0.249(14) Uani d PGU 0.45 B 2
    H H15B 1.1936 0.1098 -0.1321 0.299 Uiso calc PR 0.45 B 2
    C C16B 1.1425(14) 0.1689(7) -0.0505(6) 0.122(5) Uani d PGU 0.45 B 2
    H H16B 1.2985 0.1872 -0.0464 0.146 Uiso calc PR 0.45 B 2
    N N17 0.4223(3) 0.41620(8) -0.02841(6) 0.0399(6) Uani d . 1 . .
    H H17A 0.5116 0.3977 -0.0603 0.060 Uiso d R 1 . .
    H H17B 0.2870 0.4458 -0.0355 0.060 Uiso d R 1 . .
    C C18 0.1547(3) 0.45076(8) 0.08023(6) 0.0361(7) Uani d R 1 . .
    N N19 -0.0041(3) 0.49044(8) 0.07707(6) 0.0465(7) Uani d R 1 . .
    C C20 0.4394(3) 0.42549(8) 0.20151(6) 0.0333(6) Uani d R 1 . .
    C C21 0.2730(3) 0.43846(8) 0.24634(6) 0.0660(12) Uani d R 1 . .
    H H21 0.1334 0.4093 0.2462 0.079 Uiso calc R 1 . .
    C C22 0.3071(9) 0.4943(3) 0.2924(2) 0.0825(16) Uani d . 1 . .
    H H22 0.1897 0.5039 0.3229 0.099 Uiso calc R 1 . .
    C C23 0.5087(8) 0.5345(2) 0.29324(17) 0.0548(10) Uani d . 1 . .
    C C24 0.6723(8) 0.5225(2) 0.2495(2) 0.0604(10) Uani d . 1 . .
    H H24 0.8128 0.5512 0.2504 0.072 Uiso calc R 1 . .
    C C25 0.6371(7) 0.4684(2) 0.20311(18) 0.0543(9) Uani d . 1 . .
    H H25 0.7530 0.4610 0.1718 0.065 Uiso calc R 1 . .
    Cl Cl26 0.5572(3) 0.60204(7) 0.35216(6) 0.0929(5) Uani d . 1 . .
    C C27 0.7013(6) 0.23447(17) 0.24463(14) 0.0368(7) Uani d . 1 . .
    C C28 0.8630(7) 0.1865(2) 0.27282(18) 0.0548(9) Uani d . 1 . .
    H H28 1.0078 0.1767 0.2527 0.066 Uiso calc R 1 . .
    C C29 0.8138(7) 0.1527(2) 0.33022(18) 0.0588(10) Uani d . 1 . .
    H H29 0.9275 0.1196 0.3482 0.071 Uiso calc R 1 . .
    N N30 0.6181(6) 0.16380(18) 0.36153(13) 0.0514(8) Uani d . 1 . .
    C C31 0.4668(7) 0.2105(3) 0.33473(18) 0.0625(11) Uani d . 1 . .
    H H31 0.3261 0.2205 0.3567 0.075 Uiso calc R 1 . .
    C C32 0.4972(7) 0.2462(2) 0.27684(18) 0.0581(10) Uani d . 1 . .
    H H32 0.3786 0.2781 0.2598 0.070 Uiso calc R 1 . .
loop_
    _atom_site_aniso_label
    _atom_site_aniso_U_11
    _atom_site_aniso_U_22
    _atom_site_aniso_U_33
    _atom_site_aniso_U_12
    _atom_site_aniso_U_13
    _atom_site_aniso_U_23
    N1 0.0401(14) 0.0352(13) 0.0331(13) -0.0005(11) 0.0039(10) -0.0038(10)
    C2 0.0419(17) 0.0304(14) 0.0286(14) -0.0032(12) 0.0020(12) -0.0020(11)
    O3 0.0438(12) 0.0397(11) 0.0268(10) 0.0027(9) 0.0048(8) -0.0002(8)
    C4 0.0413(16) 0.0289(14) 0.0282(14) -0.0028(12) 0.0011(12) -0.0017(11)
    C5 0.0387(16) 0.0333(15) 0.0277(14) -0.0012(12) 0.0030(12) -0.0006(11)
    C6 0.0382(16) 0.0336(15) 0.0265(14) -0.0035(12) 0.0037(11) 0.0002(11)
    C7 0.0377(16) 0.0317(14) 0.0297(14) -0.0038(12) 0.0032(12) -0.0022(11)
    C8 0.0381(16) 0.0321(15) 0.0319(15) -0.0040(12) 0.0010(12) -0.0003(12)
    N9 0.0420(14) 0.0356(13) 0.0341(13) -0.0002(11) 0.0008(11) -0.0014(10)
    C10 0.0424(18) 0.0462(19) 0.0433(18) -0.0002(15) 0.0096(14) -0.0066(15)
    C11A 0.096(11) 0.045(5) 0.040(6) -0.010(5) 0.008(5) -0.024(4)
    C12A 0.119(6) 0.067(5) 0.052(4) 0.008(5) -0.023(4) 0.002(4)
    C13A 0.142(8) 0.101(7) 0.074(6) 0.009(6) -0.036(6) -0.025(6)
    C14A 0.167(9) 0.110(8) 0.100(7) -0.041(7) -0.009(7) -0.030(6)
    C15A 0.187(9) 0.098(7) 0.116(8) -0.044(7) -0.008(7) -0.020(6)
    C16A 0.149(8) 0.074(5) 0.077(5) -0.039(6) -0.010(5) -0.005(4)
    C11B 0.042(7) 0.048(5) 0.050(7) 0.003(5) 0.003(5) 0.003(5)
    C12B 0.077(6) 0.090(7) 0.107(7) -0.008(5) -0.003(6) -0.054(6)
    C13B 0.104(8) 0.113(8) 0.129(9) 0.000(7) -0.007(7) -0.036(7)
    C14B 0.155(11) 0.131(10) 0.135(11) -0.040(8) 0.000(8) -0.049(8)
    C15B 0.248(16) 0.252(16) 0.248(16) -0.014(10) 0.019(10) -0.033(10)
    C16B 0.129(9) 0.128(9) 0.110(8) -0.033(7) 0.036(7) -0.057(7)
    N17 0.0501(16) 0.0441(15) 0.0255(12) 0.0034(12) 0.0042(11) 0.0018(11)
    C18 0.0428(17) 0.0410(17) 0.0248(14) -0.0051(14) 0.0044(12) -0.0004(12)
    N19 0.0488(17) 0.0581(18) 0.0329(14) 0.0104(15) 0.0056(12) 0.0024(12)
    C20 0.0396(16) 0.0359(15) 0.0244(13) 0.0051(13) 0.0006(11) -0.0005(11)
    C21 0.052(2) 0.091(3) 0.056(2) -0.008(2) 0.0152(18) -0.032(2)
    C22 0.075(3) 0.112(4) 0.061(3) 0.011(3) 0.018(2) -0.046(3)
    C23 0.072(3) 0.047(2) 0.0450(19) 0.0216(19) -0.0219(18) -0.0117(16)
    C24 0.069(3) 0.048(2) 0.064(2) -0.0149(19) -0.002(2) -0.0152(18)
    C25 0.059(2) 0.051(2) 0.053(2) -0.0166(18) 0.0170(17) -0.0129(17)
    Cl26 0.1409(12) 0.0647(7) 0.0714(7) 0.0405(7) -0.0474(8) -0.0352(6)
    C27 0.0437(17) 0.0337(15) 0.0330(15) -0.0048(13) -0.0019(13) 0.0017(12)
    C28 0.054(2) 0.062(2) 0.049(2) 0.0111(18) 0.0050(17) 0.0155(17)
    C29 0.065(2) 0.062(2) 0.049(2) 0.008(2) 0.0004(18) 0.0187(18)
    N30 0.0636(19) 0.0524(18) 0.0380(15) -0.0055(15) -0.0010(14) 0.0104(13)
    C31 0.061(2) 0.081(3) 0.046(2) 0.008(2) 0.0127(18) 0.020(2)
    C32 0.058(2) 0.070(3) 0.047(2) 0.015(2) 0.0106(17) 0.0203(18)
_geom_special_details
;
 All esds (except the esd in the dihedral angle between two l.s. planes)
 are estimated using the full covariance matrix.  The cell esds are taken
 into account individually in the estimation of esds in distances, angles
 and torsion angles; correlations between esds in cell parameters are only
 used when they are defined by crystal symmetry.  An approximate (isotropic)
 treatment of cell esds is used for estimating esds involving l.s. planes.
;
loop_
    _geom_bond_atom_site_label_1
    _geom_bond_atom_site_label_2
    _geom_bond_site_symmetry_2
    _geom_bond_distance
    _geom_bond_publ_flag
    N1 C2 . 1.338(4) ?
    N1 N9 . 1.357(3) ?
    N1 C10 . 1.457(4) ?
    C2 O3 . 1.364(3) ?
    C2 C7 . 1.365(4) ?
    O3 C4 . 1.376(4) ?
    C4 N17 . 1.342(3) ?
    C4 C5 . 1.370(4) ?
    C5 C18 . 1.416(3) ?
    C5 C6 . 1.537(4) ?
    C6 C7 . 1.502(4) ?
    C6 C20 . 1.536(3) ?
    C6 H6 . 1.0000 ?
    C7 C8 . 1.422(4) ?
    C8 N9 . 1.342(4) ?
    C8 C27 . 1.481(4) ?
    C10 C11B . 1.438(7) ?
    C10 C11A . 1.524(5) ?
    C10 H10A . 0.9900 ?
    C10 H10B . 0.9900 ?
    C10 H10C . 0.9900 ?
    C10 H10D . 0.9900 ?
    C11A C12A . 1.3900 ?
    C11A C16A . 1.3900 ?
    C12A C13A . 1.3900 ?
    C12A H12A . 0.9500 ?
    C13A C14A . 1.3900 ?
    C13A H13A . 0.9500 ?
    C14A C15A . 1.3900 ?
    C14A H14A . 0.9500 ?
    C15A C16A . 1.3900 ?
    C15A H15A . 0.9500 ?
    C16A H16A . 0.9500 ?
    C11B C12B . 1.3900 ?
    C11B C16B . 1.3900 ?
    C12B C13B . 1.3900 ?
    C12B H12B . 0.9500 ?
    C13B C14B . 1.3900 ?
    C13B H13B . 0.9500 ?
    C14B C15B . 1.3900 ?
    C14B H14B . 0.9500 ?
    C15B C16B . 1.3900 ?
    C15B H15B . 0.9500 ?
    C16B H16B . 0.9500 ?
    N17 H17A . 0.9113 ?
    N17 H17B . 0.9442 ?
    C18 N19 . 1.1496 ?
    C20 C25 . 1.362(4) ?
    C20 C21 . 1.3687 ?
    C21 C22 . 1.401(5) ?
    C21 H21 . 0.9500 ?
    C22 C23 . 1.354(7) ?
    C22 H22 . 0.9500 ?
    C23 C24 . 1.338(6) ?
    C23 Cl26 . 1.746(4) ?
    C24 C25 . 1.385(5) ?
    C24 H24 . 0.9500 ?
    C25 H25 . 0.9500 ?
    C27 C32 . 1.373(5) ?
    C27 C28 . 1.383(5) ?
    C28 C29 . 1.382(5) ?
    C28 H28 . 0.9500 ?
    C29 N30 . 1.320(5) ?
    C29 H29 . 0.9500 ?
    N30 C31 . 1.318(5) ?
    C31 C32 . 1.387(5) ?
    C31 H31 . 0.9500 ?
    C32 H32 . 0.9500 ?
loop_
    _geom_angle_atom_site_label_1
    _geom_angle_atom_site_label_2
    _geom_angle_atom_site_label_3
    _geom_angle_site_symmetry_1
    _geom_angle_site_symmetry_3
    _geom_angle
    _geom_angle_publ_flag
    C2 N1 N9 . . 109.8(2) ?
    C2 N1 C10 . . 128.6(3) ?
    N9 N1 C10 . . 121.5(3) ?
    N1 C2 O3 . . 119.7(2) ?
    N1 C2 C7 . . 110.8(3) ?
    O3 C2 C7 . . 129.5(3) ?
    C2 O3 C4 . . 114.1(2) ?
    N17 C4 C5 . . 128.3(3) ?
    N17 C4 O3 . . 109.6(2) ?
    C5 C4 O3 . . 122.1(3) ?
    C4 C5 C18 . . 116.3(2) ?
    C4 C5 C6 . . 126.4(3) ?
    C18 C5 C6 . . 117.3(2) ?
    C7 C6 C20 . . 113.6(2) ?
    C7 C6 C5 . . 106.7(2) ?
    C20 C6 C5 . . 111.0(2) ?
    C7 C6 H6 . . 108.4 ?
    C20 C6 H6 . . 108.4 ?
    C5 C6 H6 . . 108.4 ?
    C2 C7 C8 . . 102.5(3) ?
    C2 C7 C6 . . 120.9(3) ?
    C8 C7 C6 . . 136.6(3) ?
    N9 C8 C7 . . 111.2(3) ?
    N9 C8 C27 . . 117.1(3) ?
    C7 C8 C27 . . 131.3(3) ?
    C8 N9 N1 . . 105.7(2) ?
    C11B C10 N1 . . 116.0(4) ?
    C11B C10 C11A . . 8.3(5) ?
    N1 C10 C11A . . 112.7(4) ?
    C11B C10 H10A . . 113.4 ?
    N1 C10 H10A . . 109.1 ?
    C11A C10 H10A . . 109.1 ?
    C11B C10 H10B . . 100.8 ?
    N1 C10 H10B . . 109.1 ?
    C11A C10 H10B . . 109.1 ?
    H10A C10 H10B . . 107.8 ?
    C11B C10 H10C . . 108.3 ?
    N1 C10 H10C . . 108.3 ?
    C11A C10 H10C . . 116.4 ?
    H10A C10 H10C . . 100.5 ?
    H10B C10 H10C . . 8.5 ?
    C11B C10 H10D . . 108.3 ?
    N1 C10 H10D . . 108.3 ?
    C11A C10 H10D . . 103.3 ?
    H10A C10 H10D . . 7.3 ?
    H10B C10 H10D . . 114.5 ?
    H10C C10 H10D . . 107.4 ?
    C12A C11A C16A . . 120.0 ?
    C12A C11A C10 . . 120.2(4) ?
    C16A C11A C10 . . 119.8(4) ?
    C11A C12A C13A . . 120.0 ?
    C11A C12A H12A . . 120.0 ?
    C13A C12A H12A . . 120.0 ?
    C12A C13A C14A . . 120.0 ?
    C12A C13A H13A . . 120.0 ?
    C14A C13A H13A . . 120.0 ?
    C13A C14A C15A . . 120.0 ?
    C13A C14A H14A . . 120.0 ?
    C15A C14A H14A . . 120.0 ?
    C16A C15A C14A . . 120.0 ?
    C16A C15A H15A . . 120.0 ?
    C14A C15A H15A . . 120.0 ?
    C15A C16A C11A . . 120.0 ?
    C15A C16A H16A . . 120.0 ?
    C11A C16A H16A . . 120.0 ?
    C12B C11B C16B . . 120.0 ?
    C12B C11B C10 . . 127.8(6) ?
    C16B C11B C10 . . 111.8(6) ?
    C13B C12B C11B . . 120.0 ?
    C13B C12B H12B . . 120.0 ?
    C11B C12B H12B . . 120.0 ?
    C12B C13B C14B . . 120.0 ?
    C12B C13B H13B . . 120.0 ?
    C14B C13B H13B . . 120.0 ?
    C15B C14B C13B . . 120.0 ?
    C15B C14B H14B . . 120.0 ?
    C13B C14B H14B . . 120.0 ?
    C14B C15B C16B . . 120.0 ?
    C14B C15B H15B . . 120.0 ?
    C16B C15B H15B . . 120.0 ?
    C15B C16B C11B . . 120.0 ?
    C15B C16B H16B . . 120.0 ?
    C11B C16B H16B . . 120.0 ?
    C4 N17 H17A . . 116.2 ?
    C4 N17 H17B . . 119.7 ?
    H17A N17 H17B . . 123.3 ?
    N19 C18 C5 . . 179.30(13) ?
    C25 C20 C21 . . 118.13(16) ?
    C25 C20 C6 . . 120.9(2) ?
    C21 C20 C6 . . 120.99(12) ?
    C20 C21 C22 . . 120.5(2) ?
    C20 C21 H21 . . 119.7 ?
    C22 C21 H21 . . 119.7 ?
    C23 C22 C21 . . 119.4(3) ?
    C23 C22 H22 . . 120.3 ?
    C21 C22 H22 . . 120.3 ?
    C24 C23 C22 . . 120.6(3) ?
    C24 C23 Cl26 . . 119.6(3) ?
    C22 C23 Cl26 . . 119.8(3) ?
    C23 C24 C25 . . 120.1(4) ?
    C23 C24 H24 . . 119.9 ?
    C25 C24 H24 . . 119.9 ?
    C20 C25 C24 . . 121.2(3) ?
    C20 C25 H25 . . 119.4 ?
    C24 C25 H25 . . 119.4 ?
    C32 C27 C28 . . 116.5(3) ?
    C32 C27 C8 . . 123.2(3) ?
    C28 C27 C8 . . 120.0(3) ?
    C29 C28 C27 . . 120.0(4) ?
    C29 C28 H28 . . 120.0 ?
    C27 C28 H28 . . 120.0 ?
    N30 C29 C28 . . 123.8(4) ?
    N30 C29 H29 . . 118.1 ?
    C28 C29 H29 . . 118.1 ?
    C31 N30 C29 . . 115.7(3) ?
    N30 C31 C32 . . 125.0(4) ?
    N30 C31 H31 . . 117.5 ?
    C32 C31 H31 . . 117.5 ?
    C27 C32 C31 . . 118.9(4) ?
    C27 C32 H32 . . 120.5 ?
    C31 C32 H32 . . 120.5 ?
loop_
    _geom_torsion_atom_site_label_1
    _geom_torsion_atom_site_label_2
    _geom_torsion_atom_site_label_3
    _geom_torsion_atom_site_label_4
    _geom_torsion_site_symmetry_1
    _geom_torsion_site_symmetry_2
    _geom_torsion_site_symmetry_3
    _geom_torsion_site_symmetry_4
    _geom_torsion
    _geom_torsion_publ_flag
    N9 N1 C2 O3 . . . . -177.1(2) ?
    C10 N1 C2 O3 . . . . -1.6(5) ?
    N9 N1 C2 C7 . . . . 1.2(3) ?
    C10 N1 C2 C7 . . . . 176.6(3) ?
    N1 C2 O3 C4 . . . . 179.3(3) ?
    C7 C2 O3 C4 . . . . 1.4(4) ?
    C2 O3 C4 N17 . . . . -175.7(2) ?
    C2 O3 C4 C5 . . . . 2.8(4) ?
    N17 C4 C5 C18 . . . . -2.8(4) ?
    O3 C4 C5 C18 . . . . 179.0(2) ?
    N17 C4 C5 C6 . . . . 174.6(3) ?
    O3 C4 C5 C6 . . . . -3.5(5) ?
    C4 C5 C6 C7 . . . . 0.2(4) ?
    C18 C5 C6 C7 . . . . 177.6(2) ?
    C4 C5 C6 C20 . . . . 124.6(3) ?
    C18 C5 C6 C20 . . . . -58.0(3) ?
    N1 C2 C7 C8 . . . . -1.2(3) ?
    O3 C2 C7 C8 . . . . 176.8(3) ?
    N1 C2 C7 C6 . . . . 177.1(3) ?
    O3 C2 C7 C6 . . . . -4.8(5) ?
    C20 C6 C7 C2 . . . . -119.2(3) ?
    C5 C6 C7 C2 . . . . 3.6(4) ?
    C20 C6 C7 C8 . . . . 58.5(4) ?
    C5 C6 C7 C8 . . . . -178.8(3) ?
    C2 C7 C8 N9 . . . . 0.9(3) ?
    C6 C7 C8 N9 . . . . -177.0(3) ?
    C2 C7 C8 C27 . . . . -171.3(3) ?
    C6 C7 C8 C27 . . . . 10.8(6) ?
    C7 C8 N9 N1 . . . . -0.2(3) ?
    C27 C8 N9 N1 . . . . 173.2(2) ?
    C2 N1 N9 C8 . . . . -0.6(3) ?
    C10 N1 N9 C8 . . . . -176.4(3) ?
    C2 N1 C10 C11B . . . . -75.7(6) ?
    N9 N1 C10 C11B . . . . 99.3(6) ?
    C2 N1 C10 C11A . . . . -84.0(5) ?
    N9 N1 C10 C11A . . . . 91.0(4) ?
    C11B C10 C11A C12A . . . . 0(3) ?
    N1 C10 C11A C12A . . . . 115.3(5) ?
    C11B C10 C11A C16A . . . . -179(4) ?
    N1 C10 C11A C16A . . . . -63.8(6) ?
    C16A C11A C12A C13A . . . . 0.0 ?
    C10 C11A C12A C13A . . . . -179.0(7) ?
    C11A C12A C13A C14A . . . . 0.0 ?
    C12A C13A C14A C15A . . . . 0.0 ?
    C13A C14A C15A C16A . . . . 0.0 ?
    C14A C15A C16A C11A . . . . 0.0 ?
    C12A C11A C16A C15A . . . . 0.0 ?
    C10 C11A C16A C15A . . . . 179.0(7) ?
    N1 C10 C11B C12B . . . . 8.6(10) ?
    C11A C10 C11B C12B . . . . 76(4) ?
    N1 C10 C11B C16B . . . . -178.7(6) ?
    C11A C10 C11B C16B . . . . -111(4) ?
    C16B C11B C12B C13B . . . . 0.0 ?
    C10 C11B C12B C13B . . . . 172.3(10) ?
    C11B C12B C13B C14B . . . . 0.0 ?
    C12B C13B C14B C15B . . . . 0.0 ?
    C13B C14B C15B C16B . . . . 0.0 ?
    C14B C15B C16B C11B . . . . 0.0 ?
    C12B C11B C16B C15B . . . . 0.0 ?
    C10 C11B C16B C15B . . . . -173.4(9) ?
    C4 C5 C18 N19 . . . .  -16E1(10)
                                    ?
    C6 C5 C18 N19 . . . . 22(11) ?
    C7 C6 C20 C25 . . . . 48.8(3) ?
    C5 C6 C20 C25 . . . . -71.5(3) ?
    C7 C6 C20 C21 . . . . -132.64(18) ?
    C5 C6 C20 C21 . . . . 107.0(2) ?
    C25 C20 C21 C22 . . . . -0.1(3) ?
    C6 C20 C21 C22 . . . . -178.7(3) ?
    C20 C21 C22 C23 . . . . -1.4(6) ?
    C21 C22 C23 C24 . . . . 1.7(7) ?
    C21 C22 C23 Cl26 . . . . -177.8(3) ?
    C22 C23 C24 C25 . . . . -0.4(7) ?
    Cl26 C23 C24 C25 . . . . 179.1(3) ?
    C21 C20 C25 C24 . . . . 1.4(5) ?
    C6 C20 C25 C24 . . . . 180.0(3) ?
    C23 C24 C25 C20 . . . . -1.2(6) ?
    N9 C8 C27 C32 . . . . -164.6(3) ?
    C7 C8 C27 C32 . . . . 7.2(5) ?
    N9 C8 C27 C28 . . . . 9.2(5) ?
    C7 C8 C27 C28 . . . . -179.0(3) ?
    C32 C27 C28 C29 . . . . 0.5(6) ?
    C8 C27 C28 C29 . . . . -173.7(3) ?
    C27 C28 C29 N30 . . . . -0.7(7) ?
    C28 C29 N30 C31 . . . . -0.3(6) ?
    C29 N30 C31 C32 . . . . 1.6(7) ?
    C28 C27 C32 C31 . . . . 0.6(6) ?
    C8 C27 C32 C31 . . . . 174.6(4) ?
    N30 C31 C32 C27 . . . . -1.7(7) ?
loop_
    _geom_hbond_atom_site_label_D
    _geom_hbond_atom_site_label_H
    _geom_hbond_atom_site_label_A
    _geom_hbond_site_symmetry_A
    _geom_hbond_distance_DH
    _geom_hbond_distance_HA
    _geom_hbond_distance_DA
    _geom_hbond_angle_DHA
    N17 H17A N30 4_565 0.91 2.08 2.955(3) 161.7
    N17 H17B N19 3_565 0.94 2.15 3.068(3) 165.1
data_global
_journal_date_recd_electronic     2008-02-06
_journal_date_accepted     2008-02-20
_journal_name_full     'Acta Crystallographica, Section E'
_journal_year     2008
_journal_volume     64
_journal_issue      4
_journal_page_first     o701
_journal_page_last     o701
_journal_paper_category     QO
_journal_coeditor_code     NC2090
_publ_contact_author_name     'Prof. Dr. Stefan Laufer'
_publ_contact_author_address
;
Institute of Pharmacy
Department of Pharmaceutical and Medicinal Chemistry
Eberhard-Karls-University Tuebingen
Auf der Morgenstelle 8
72076 T\"ubingen
Germany
;
_publ_contact_author_email     stefan.laufer@uni-tuebingen.de
_publ_contact_author_fax     '+49 7071 295037'
_publ_contact_author_phone     '+49 7071 2972459'
_publ_section_title
;\
6-Amino-1-benzyl-4-(4-chlorophenyl)-3-(4-pyridyl)-1,4-dihydropyrano[2,3-\
<i>c</i>]pyrazole-5-carbonitrile
;
loop_
    _publ_author_name
    _publ_author_footnote
    _publ_author_address
    'Lehmann, Frank' .
;
Institute of Pharmacy
Department of Pharmaceutical and Medicinal Chemistry
Eberhard-Karls-University T\"ubingen
Auf der Morgenstelle 8
72076 T\"ubingen
Germany
;
    'Schollmeyer, Dieter' .
;
Department of Organic Chemistry
Johannes Gutenberg-University Mainz
Duesbergweg 10-14
D-55099 Mainz
Germany
;
    'Laufer, Stefan' .
;
Institute of Pharmacy
Department of Pharmaceutical and Medicinal Chemistry
Eberhard-Karls-University T\"ubingen
Auf der Morgenstelle 8
72076 T\"ubingen
Germany
;
