# Supplementary material for: 6-Amino-1-benzyl-4-(4-chloro­phen­yl)-3-(4-pyrid­yl)-1,4-dihydro­pyrano[2,3-c]pyrazole-5-carbonitrile
Source: Acta Crystallogr Sect E Struct Rep Online. 2008 Mar 12;64(Pt 4):o701. doi: 10.1107/S160053680800487X (PMC2960986; doi:10.1107/S160053680800487X)
Supplement: Supplementary file 2 [file e-64-0o701-Isup2.hkl]

# 
# h,k,l, Fc-squared, Fo-squared, sigma(Fo-squared) and status flag 
# 
data_I
_shelx_title ' ltm160 P21/c' 
_shelx_refln_list_code          4 
_shelx_F_calc_maximum      186.07 
_exptl_crystal_F_000       912.00 
_reflns_d_resolution_high  0.8211 
 
loop_ 
 _symmetry_equiv_pos_as_xyz 
 'x, y, z' 
 '-x, y+1/2, -z+1/2' 
 '-x, -y, -z' 
 'x, -y-1/2, z-1/2' 
 
_cell_length_a     5.7021 
_cell_length_b    17.7946 
_cell_length_c    21.0560 
_cell_angle_alpha  90.000 
_cell_angle_beta   90.954 
_cell_angle_gamma  90.000 
 
_shelx_F_squared_multiplier     1.000 
 
loop_ 
 _refln_index_h 
 _refln_index_k 
 _refln_index_l 
 _refln_F_squared_calc 
 _refln_F_squared_meas 
 _refln_F_squared_sigma 
 _refln_observed_status 
   1   0   0    10536.92     9886.68    108.99 o 
   2   0   0     1808.02     1821.57     34.07 o 
   3   0   0      344.75      477.89     16.45 o 
   4   0   0       41.29       32.23      7.03 o 
   5   0   0      145.15      111.26     12.08 o 
   6   0   0        1.19        4.76      5.83 o 
   1   1   0    11958.51    12400.89    134.04 o 
   2   1   0     2304.66     1923.73     35.21 o 
   3   1   0      408.36      413.28     15.49 o 
   4   1   0     1379.83     1410.06     41.96 o 
   5   1   0       66.06       64.67      9.09 o 
   6   1   0        1.51        0.00      5.37 o 
   0   2   0     2186.69     1826.24     23.74 o 
   1   2   0     4439.97     4341.27     53.92 o 
   2   2   0       64.87       29.60      4.19 o 
   3   2   0        0.12       -2.13      4.75 o 
   4   2   0       25.66       16.66      5.84 o 
   5   2   0      273.04      271.46     16.55 o 
   6   2   0      188.58      168.27     12.59 o 
   1   3   0    10615.02    10912.02    122.13 o 
   2   3   0     2608.08     2216.38     39.38 o 
   3   3   0     1413.33     1346.13     34.89 o 
   4   3   0       55.48       81.39      8.66 o 
   5   3   0      168.81      166.80     13.30 o 
   6   3   0      136.01      146.92     12.72 o 
   0   4   0       55.65       84.08      4.47 o 
   1   4   0     9232.15     9931.60    114.60 o 
   2   4   0       13.31        3.58      4.88 o 
   3   4   0      194.41      220.29     11.34 o 
   4   4   0      415.79      421.89     18.48 o 
   5   4   0      527.65      602.35     24.83 o 
   6   4   0        4.58        2.17      4.08 o 
   1   5   0     2260.79     2640.38     41.68 o 
   2   5   0      602.33      430.77     13.89 o 
   3   5   0        0.22       -4.05      4.93 o 
   4   5   0       88.68       85.76      9.73 o 
   5   5   0       45.55       21.46      7.64 o 
   6   5   0        0.47        1.04      4.54 o 
   0   6   0     1848.78     1827.48     32.76 o 
   1   6   0     1470.79     1794.57     33.95 o 
   2   6   0     2163.32     2181.16     43.04 o 
   3   6   0     1717.41     1799.97     43.75 o 
   4   6   0      112.66       98.64      9.32 o 
   5   6   0      308.25      296.52     17.80 o 
   6   6   0      161.54      154.13     13.92 o 
   1   7   0     1309.21     1371.24     30.56 o 
   2   7   0     3932.86     3957.92     65.86 o 
   3   7   0     1621.45     1868.76     46.03 o 
   4   7   0      256.44      255.44     14.81 o 
   5   7   0        1.41       -4.12      6.11 o 
   6   7   0       62.09       57.58      8.73 o 
   0   8   0      870.19      779.63     22.59 o 
   1   8   0       17.57       18.87      3.98 o 
   2   8   0      406.62      325.29     13.85 o 
   3   8   0      154.31      137.61     10.70 o 
   4   8   0       26.96       11.38      8.29 o 
   5   8   0       73.96       64.00      8.78 o 
   6   8   0        0.77       -2.48      4.76 o 
   1   9   0      507.00      519.02     16.94 o 
   2   9   0      258.04      302.28     14.08 o 
   3   9   0       52.89       46.16      7.96 o 
   4   9   0       21.51       11.68      7.46 o 
   5   9   0       21.71       21.53      6.90 o 
   6   9   0       10.69       -0.50      4.69 o 
   0  10   0        3.31        1.50      4.26 o 
   1  10   0      870.59      943.31     29.40 o 
   2  10   0     1237.02     1290.37     37.63 o 
   3  10   0       12.16        8.31      6.08 o 
   4  10   0       42.79       35.49      7.47 o 
   5  10   0       44.04       80.66      9.48 o 
   6  10   0        2.50       -4.09      4.09 o 
   1  11   0      709.22      795.10     23.70 o 
   2  11   0      577.51      526.52     20.62 o 
   3  11   0       20.50       46.10      8.20 o 
   4  11   0        1.23        3.80      4.91 o 
   5  11   0       20.47       14.95      5.65 o 
   0  12   0     1430.17     1453.62     41.57 o 
   1  12   0        0.17        0.00      3.95 o 
   2  12   0       95.50       63.97      8.82 o 
   3  12   0      138.13      137.96     11.49 o 
   4  12   0       13.80       17.41      7.18 o 
   5  12   0        2.46       -1.27      4.56 o 
   1  13   0       95.12       82.47      9.85 o 
   2  13   0       25.39       38.95      8.07 o 
   3  13   0        6.03        7.60      5.66 o 
   4  13   0        0.46       -3.90      5.12 o 
   5  13   0        0.06       -6.04      6.04 o 
   0  14   0     1754.70     1876.83     51.71 o 
   1  14   0       76.19       66.73      8.73 o 
   2  14   0      186.71      189.13     13.03 o 
   3  14   0        4.30       -0.82      5.66 o 
   4  14   0       12.40        8.18      5.71 o 
   5  14   0       33.59       41.58      5.73 o 
   1  15   0       23.85       22.57      7.25 o 
   2  15   0        9.19       -2.49      4.31 o 
   3  15   0        2.92        4.09      3.92 o 
   4  15   0        2.80        0.67      5.25 o 
   5  15   0        8.96       10.30      3.56 o 
   0  16   0       18.88       11.95      6.72 o 
   1  16   0      505.52      446.20     21.92 o 
   2  16   0        6.83       16.84      5.19 o 
   3  16   0        2.11        1.16      5.01 o 
   4  16   0       11.07       13.35      4.45 o 
   1  17   0        5.91       15.99      5.52 o 
   2  17   0        5.58        1.20      6.01 o 
   3  17   0        7.07        4.13      4.84 o 
   4  17   0       21.42       29.28      5.34 o 
   0  18   0        5.21       10.55      4.94 o 
   1  18   0       23.42        4.76      7.53 o 
   2  18   0        9.43       -6.30      6.80 o 
   3  18   0        2.55       10.55      4.06 o 
   1  19   0        0.27       -4.08      6.78 o 
   2  19   0        2.02       -4.49      5.00 o 
   3  19   0       37.99       29.18      5.02 o 
   0  20   0       26.80       34.05      5.79 o 
   1  20   0        1.38        0.00      5.91 o 
   2  20   0        0.19       -1.42      4.15 o 
   1  21   0       19.83       24.46      5.41 o 
  -6   1   1        0.54        1.16      7.06 o 
  -5   1   1       56.43       40.73      7.72 o 
  -4   1   1      110.52      131.98     10.76 o 
  -3   1   1      159.96      109.48      8.24 o 
  -2   1   1     1113.79      931.44     22.39 o 
  -1   1   1     1424.81      855.94     16.06 o 
   0   1   1     1976.58     1079.18    290.88 o 
   1   1   1     4277.54     3898.86     48.90 o 
   2   1   1      250.64      242.19      9.63 o 
   3   1   1      864.49      788.19     21.51 o 
   4   1   1       70.54       57.89      8.66 o 
   5   1   1       46.09       34.92      6.40 o 
   6   1   1       48.54       62.29      9.24 o 
  -6   2   1        8.72       -2.13      7.22 o 
  -5   2   1       29.84       39.44      7.60 o 
  -4   2   1       59.95       48.07      7.22 o 
  -3   2   1      134.94      142.26      8.93 o 
  -2   2   1     3423.70     2584.84     42.54 o 
  -1   2   1       27.42       12.11      3.13 o 
   0   2   1       45.50       41.81     11.81 o 
   1   2   1      742.28      698.16     15.13 o 
   2   2   1      255.99      393.31     12.00 o 
   3   2   1     1155.98     1376.05     35.25 o 
   4   2   1      162.12      188.20     12.55 o 
   5   2   1       62.52       75.95      9.62 o 
   6   2   1       31.78       25.42      6.94 o 
  -6   3   1       13.43       14.06      5.48 o 
  -5   3   1      296.24      337.23     18.42 o 
  -4   3   1      211.76      249.60     14.43 o 
  -3   3   1      198.31      263.36     12.23 o 
  -2   3   1      707.34      646.49     19.02 o 
  -1   3   1     6915.07     7008.61     82.87 o 
   0   3   1      496.98      532.66     21.60 o 
   1   3   1    13724.48    12666.49    140.12 o 
   2   3   1     1809.22     1660.98     32.98 o 
   3   3   1       59.63       41.11      5.78 o 
   4   3   1      146.12      167.06     12.00 o 
   5   3   1       14.84       29.21      5.54 o 
   6   3   1       40.72       27.90      8.29 o 
  -6   4   1       29.26       38.24      6.50 o 
  -5   4   1       77.64       70.14      9.00 o 
  -4   4   1        5.34       -1.06      6.74 o 
  -3   4   1      108.04      174.41     10.27 o 
  -2   4   1       10.18       89.31      6.47 o 
  -1   4   1     3115.23     2656.05     39.81 o 
   0   4   1     2406.33     2005.78     21.55 o 
   1   4   1    12139.61    11113.18    126.80 o 
   2   4   1     1430.22     1976.58     37.88 o 
   3   4   1        1.35       -0.78      6.23 o 
   4   4   1      116.11      118.04     10.24 o 
   5   4   1       83.70       87.28     11.48 o 
   6   4   1        0.58        0.00      3.79 o 
  -6   5   1        7.93        9.48      5.82 o 
  -5   5   1        8.82       10.92      6.87 o 
  -4   5   1        0.24       -2.17      6.32 o 
  -3   5   1       29.17       19.30      4.16 o 
  -2   5   1      166.98      156.99      8.31 o 
  -1   5   1        1.00       18.08      3.08 o 
   0   5   1      977.90      976.52     28.19 o 
   1   5   1      125.14      119.41      6.61 o 
   2   5   1      812.03     1069.04     27.30 o 
   3   5   1        4.85        0.00      5.66 o 
   4   5   1       52.71       40.02      6.89 o 
   5   5   1       10.79        1.29      6.48 o 
   6   5   1        3.29       -4.01      5.66 o 
  -6   6   1       13.32        5.78      5.09 o 
  -5   6   1      125.51      134.58     11.59 o 
  -4   6   1       22.27       11.27      6.23 o 
  -3   6   1       20.61       22.32      5.69 o 
  -2   6   1     1012.55     1063.90     28.10 o 
  -1   6   1       38.10      108.39      6.19 o 
   0   6   1       88.74       67.80      3.65 o 
   1   6   1        0.43       10.84      3.63 o 
   2   6   1        3.45        3.15      4.58 o 
   3   6   1      131.79      162.76     10.20 o 
   4   6   1       29.97       36.38      6.53 o 
   5   6   1       19.06       34.25      7.47 o 
   6   6   1       24.00       29.63      5.71 o 
  -6   7   1       69.93       56.43      7.75 o 
  -5   7   1       36.21       24.63      6.04 o 
  -4   7   1       48.47       43.49      7.70 o 
  -3   7   1      376.57      413.25     17.12 o 
  -2   7   1       82.55       66.14      6.65 o 
  -1   7   1      477.96      392.99     12.96 o 
   0   7   1       56.71       80.20      4.04 o 
   1   7   1       62.92       47.93      4.87 o 
   2   7   1      249.08      271.03     11.68 o 
   3   7   1      164.22      207.64     12.45 o 
   4   7   1      174.28      119.45     10.92 o 
   5   7   1        0.67       -6.19      6.90 o 
   6   7   1        3.46        1.84      4.12 o 
  -6   8   1        0.50       -5.59      5.59 o 
  -5   8   1       50.47       31.46      7.26 o 
  -4   8   1       26.96       30.48      6.01 o 
  -3   8   1      120.63      106.37      9.84 o 
  -2   8   1      230.81      428.08     15.78 o 
  -1   8   1       94.02      138.57      8.32 o 
   0   8   1      287.97      314.27      9.92 o 
   1   8   1     1177.98      961.41     26.54 o 
   2   8   1     2670.31     3122.36     58.52 o 
   3   8   1       71.79       42.25      6.89 o 
   4   8   1        6.18       -1.21      6.53 o 
   5   8   1       19.32        7.43      6.86 o 
   6   8   1       14.11       11.29      4.22 o 
  -6   9   1       11.39       13.99      4.69 o 
  -5   9   1       33.94       32.94      7.70 o 
  -4   9   1      893.24      931.02     30.07 o 
  -3   9   1      106.46      110.20      9.81 o 
  -2   9   1      291.41      355.52     14.76 o 
  -1   9   1        0.18        2.10      3.20 o 
   0   9   1      288.02      246.56     15.18 o 
   1   9   1     1167.87     1253.08     32.84 o 
   2   9   1      200.51      237.13     12.64 o 
   3   9   1        7.74        9.32      6.12 o 
   4   9   1        5.85        5.04      6.18 o 
   5   9   1       11.35       21.63      6.94 o 
   6   9   1        4.79        1.52      3.41 o 
  -6  10   1        0.86       -1.28      3.83 o 
  -5  10   1      167.03      183.52     13.46 o 
  -4  10   1       19.65       27.53      7.22 o 
  -3  10   1        0.22        8.21      4.77 o 
  -2  10   1       13.79       11.79      5.51 o 
  -1  10   1      225.31      210.98     11.40 o 
   0  10   1      296.41      231.30     16.57 o 
   1  10   1      354.70      303.38     13.86 o 
   2  10   1      124.31      208.91     12.39 o 
   3  10   1       45.82       51.84      7.08 o 
   4  10   1       54.04       56.23      8.88 o 
   5  10   1        3.88       -2.24      5.26 o 
   6  10   1        1.47        0.00      3.33 o 
  -5  11   1        0.03        3.16      4.81 o 
  -4  11   1        1.45       -4.86      4.86 o 
  -3  11   1       31.59       33.02      6.96 o 
  -2  11   1       12.33        6.80      4.91 o 
  -1  11   1       52.92       90.27      7.82 o 
   0  11   1        4.73        3.18      2.86 o 
   1  11   1       37.18       27.32      4.34 o 
   2  11   1       63.99       57.49      6.99 o 
   3  11   1      188.02      122.84     11.94 o 
   4  11   1        8.87        0.00      6.86 o 
   5  11   1       39.71       24.33      7.15 o 
  -5  12   1       10.96        0.96      6.29 o 
  -4  12   1      153.53      138.46     11.81 o 
  -3  12   1      145.16      135.11     12.02 o 
  -2  12   1      192.81      172.88     12.40 o 
  -1  12   1      203.73      188.69     12.16 o 
   0  12   1      179.91      152.80      8.01 o 
   1  12   1      261.95      204.88     12.62 o 
   2  12   1        0.04        4.49      5.96 o 
   3  12   1      157.71      156.79     12.25 o 
   4  12   1       74.59       82.76      9.53 o 
   5  12   1        0.77       -1.91      5.04 o 
  -5  13   1       30.32       40.09      5.69 o 
  -4  13   1       18.06       26.77      6.60 o 
  -3  13   1      301.88      304.09     17.38 o 
  -2  13   1      336.15      312.11     18.30 o 
  -1  13   1      425.73      469.96     20.69 o 
   0  13   1      324.59      332.78     11.57 o 
   1  13   1      412.12      379.95     17.59 o 
   2  13   1      813.04      940.36     29.68 o 
   3  13   1        0.95        3.83      7.33 o 
   4  13   1        6.98        2.41      6.14 o 
   5  13   1       11.13        5.16      4.77 o 
  -5  14   1        0.21        0.72      4.37 o 
  -4  14   1        0.16        8.10      4.72 o 
  -3  14   1       27.71        5.86      6.86 o 
  -2  14   1       50.41       46.40      9.81 o 
  -1  14   1      505.37      507.71     21.65 o 
   0  14   1      466.64      470.70     14.77 o 
   1  14   1        0.15       -4.40      4.40 o 
   2  14   1      109.21       93.21     10.23 o 
   3  14   1       11.03        0.00      7.49 o 
   4  14   1        3.54       -1.10      5.25 o 
   5  14   1       17.23       33.87      5.26 o 
  -5  15   1       41.62       38.12      5.32 o 
  -4  15   1        1.28        5.00      5.90 o 
  -3  15   1       10.40       21.15      6.71 o 
  -2  15   1        7.91       12.71      5.29 o 
  -1  15   1       82.75      115.79     10.90 o 
   0  15   1       21.55       17.77      4.66 o 
   1  15   1       26.60       24.44      6.80 o 
   2  15   1      427.77      494.60     22.10 o 
   3  15   1      106.48      112.11     11.05 o 
   4  15   1      163.10      134.92     11.33 o 
  -4  16   1        0.86        0.57      3.77 o 
  -3  16   1       23.99       18.30      6.74 o 
  -2  16   1      412.15      485.14     22.11 o 
  -1  16   1      127.38      129.29     12.27 o 
   0  16   1      152.84      142.48      8.91 o 
   1  16   1       46.46       56.86      8.20 o 
   2  16   1        4.69        3.81      5.83 o 
   3  16   1      121.77      124.27     11.54 o 
   4  16   1       32.07       50.06      6.90 o 
  -4  17   1       97.84      136.28      9.17 o 
  -3  17   1       65.46       54.06      6.97 o 
  -2  17   1        0.86       -5.78      7.58 o 
  -1  17   1        0.06       -1.21      6.54 o 
   0  17   1       23.36       29.36      4.72 o 
   1  17   1       15.26       13.57      5.75 o 
   2  17   1       11.72       10.49      5.29 o 
   3  17   1       78.07       57.51      7.77 o 
   4  17   1        1.07       -4.24      4.24 o 
  -3  18   1       56.17       47.79      6.51 o 
  -2  18   1      139.92      140.44     11.48 o 
  -1  18   1       66.48       65.57     10.41 o 
   0  18   1      120.42      139.30      8.95 o 
   1  18   1      204.70      160.60     14.81 o 
   2  18   1       17.40        3.30      6.86 o 
   3  18   1       40.56       29.45      6.97 o 
  -3  19   1       24.92       38.21      4.91 o 
  -2  19   1       15.39        6.23      5.43 o 
  -1  19   1      121.66      111.93     10.08 o 
   0  19   1        0.67       -3.25      4.06 o 
   1  19   1        9.38        6.44      7.33 o 
   2  19   1        1.10       -5.39      5.39 o 
   3  19   1       45.62       63.08      6.82 o 
  -2  20   1        0.17       -2.84      4.37 o 
  -1  20   1       14.97       22.67      5.54 o 
   0  20   1       20.08       21.01      4.28 o 
   1  20   1       29.01       30.73      6.69 o 
   2  20   1       78.43       74.31      8.61 o 
  -1  21   1        4.25        0.00      3.90 o 
   0  21   1        7.52       -0.09      3.15 o 
   1  21   1        0.13        1.39      4.29 o 
  -6   0   2       26.99       31.00      7.51 o 
  -5   0   2        2.50       -6.12      6.12 o 
  -4   0   2     1655.71     1607.99     45.41 o 
  -3   0   2     1345.28     1411.69     35.39 o 
  -2   0   2      364.96      385.57     11.75 o 
  -1   0   2    23010.34    20081.47    211.77 o 
   0   0   2      283.02      112.24     23.66 o 
   1   0   2     9843.83     8508.68     96.53 o 
   2   0   2     2477.09     2400.01     41.61 o 
   3   0   2       16.28       17.74      4.79 o 
   4   0   2      884.55      889.52     27.61 o 
   5   0   2      249.26      248.43     16.00 o 
   6   0   2        2.67        3.84      4.15 o 
  -6   1   2      135.04      118.27     11.81 o 
  -5   1   2       31.88       16.94      7.29 o 
  -4   1   2        3.90        2.92      5.26 o 
  -3   1   2      463.66      384.27     14.86 o 
  -2   1   2      255.96      266.92      9.63 o 
  -1   1   2      421.35      262.33      7.25 o 
   0   1   2     8226.89     7520.69    424.37 o 
   1   1   2       85.73       77.40      4.58 o 
   2   1   2     1341.56     1173.28     26.51 o 
   3   1   2      497.61      516.31     17.42 o 
   4   1   2      109.49      134.60     10.94 o 
   5   1   2       62.52       58.50      8.98 o 
   6   1   2      148.23      164.88     12.23 o 
  -6   2   2       12.36        5.69      6.74 o 
  -5   2   2      167.88      140.29     12.68 o 
  -4   2   2       47.56       49.28      7.67 o 
  -3   2   2      154.57      138.39      8.32 o 
  -2   2   2      607.58      587.29     17.59 o 
  -1   2   2     2516.21     2203.13     32.52 o 
   0   2   2      546.32      330.75      5.88 o 
   1   2   2     2387.20     2022.79     30.94 o 
   2   2   2        3.06       -3.79      3.79 o 
   3   2   2     1616.41     1873.02     42.42 o 
   4   2   2        9.64        1.10      7.22 o 
   5   2   2        5.71        0.00      7.46 o 
   6   2   2       79.02       81.48     10.81 o 
  -6   3   2       96.09       75.15      8.99 o 
  -5   3   2      234.46      299.21     17.35 o 
  -4   3   2      286.76      295.96     15.28 o 
  -3   3   2      679.68      796.02     21.64 o 
  -2   3   2     3075.85     2576.16     43.67 o 
  -1   3   2     4200.24     4062.65     53.45 o 
   0   3   2      578.59      609.42     12.45 o 
   1   3   2    32281.29    28374.92    298.37 o 
   2   3   2     1605.06     1834.01     35.40 o 
   3   3   2        0.77        0.00      4.47 o 
   4   3   2      148.05      152.09     11.69 o 
   5   3   2        0.08       -7.47      8.07 o 
   6   3   2      224.13      189.38     14.01 o 
  -6   4   2       70.23       62.02      8.86 o 
  -5   4   2       98.70       93.00     10.20 o 
  -4   4   2       31.54       35.50      6.12 o 
  -3   4   2     2075.15     2076.30     45.37 o 
  -2   4   2     2905.73     3108.39     50.89 o 
  -1   4   2       13.64        2.76      2.63 o 
   0   4   2    11136.68    11139.73     88.00 o 
   1   4   2    34623.01    34200.82    358.98 o 
   2   4   2       44.38       23.09      3.79 o 
   3   4   2      353.41      408.35     15.96 o 
   4   4   2      201.54      189.99     12.57 o 
   5   4   2      503.15      602.49     24.71 o 
   6   4   2       52.10       42.29      7.22 o 
  -6   5   2       31.14       34.68      6.05 o 
  -5   5   2       12.77        3.33      8.04 o 
  -4   5   2      516.53      431.66     19.26 o 
  -3   5   2      214.48      198.08     10.95 o 
  -2   5   2      661.68      525.27     15.20 o 
  -1   5   2     1206.49      917.14     21.61 o 
   0   5   2     6830.13     6574.38     57.36 o 
   1   5   2     7412.67     7108.88     89.15 o 
   2   5   2      303.41      207.07      9.78 o 
   3   5   2      156.00      152.70      9.76 o 
   4   5   2      213.10      168.88     12.30 o 
   5   5   2       51.33       41.36      9.21 o 
   6   5   2        2.40       -0.99      6.28 o 
  -6   6   2       15.12       25.22      5.91 o 
  -5   6   2        5.44       -1.63      4.76 o 
  -4   6   2      695.99      641.05     23.60 o 
  -3   6   2      191.35      209.07     11.86 o 
  -2   6   2     1040.40     1269.40     31.23 o 
  -1   6   2      120.76       77.86      5.33 o 
   0   6   2       94.01       80.90      3.86 o 
   1   6   2        6.53       14.19      3.05 o 
   2   6   2     1816.29     2102.27     42.40 o 
   3   6   2      185.26      183.61     11.15 o 
   4   6   2      223.27      228.25     14.42 o 
   5   6   2       46.36       37.49      7.90 o 
   6   6   2        0.04       -3.74      5.29 o 
  -6   7   2       24.06       34.82      6.28 o 
  -5   7   2      280.07      258.13     16.39 o 
  -4   7   2      601.03      575.99     22.66 o 
  -3   7   2       37.80       47.97      6.23 o 
  -2   7   2     1696.48     1777.80     39.47 o 
  -1   7   2     1118.53     1135.07     27.44 o 
   0   7   2     2901.72     2919.69     85.90 o 
   1   7   2      522.64      759.28     22.07 o 
   2   7   2       50.47       58.78      6.11 o 
   3   7   2      195.10      140.24     10.67 o 
   4   7   2       98.53      121.93     10.67 o 
   5   7   2       80.87      102.10     12.57 o 
   6   7   2       83.18       93.60     10.17 o 
  -6   8   2        4.64       -1.07      4.84 o 
  -5   8   2        0.07       -4.75      7.31 o 
  -4   8   2      131.66      148.75     12.77 o 
  -3   8   2       18.49       21.69      6.35 o 
  -2   8   2      549.49      668.41     19.90 o 
  -1   8   2      291.57      267.77     11.36 o 
   0   8   2      199.63      200.77      9.65 o 
   1   8   2       96.12      117.31      7.70 o 
   2   8   2     3378.92     3317.05     61.05 o 
   3   8   2      143.27      177.48     11.66 o 
   4   8   2       21.96       36.84      7.38 o 
   5   8   2        0.05       -4.01      5.25 o 
   6   8   2       21.92       11.08      4.76 o 
  -6   9   2       17.86       30.35      5.68 o 
  -5   9   2      147.51      162.83     12.71 o 
  -4   9   2       88.12       72.78      9.60 o 
  -3   9   2      114.36       96.05      9.27 o 
  -2   9   2        3.49        0.85      3.69 o 
  -1   9   2      970.66      991.94     28.65 o 
   0   9   2      166.47      130.47      7.72 o 
   1   9   2     1031.27     1179.54     31.69 o 
   2   9   2      397.76      310.23     14.03 o 
   3   9   2        3.25       19.40      5.13 o 
   4   9   2        9.07       17.59      5.23 o 
   5   9   2       66.41       63.33      8.77 o 
   6   9   2       19.16        6.69      6.94 o 
  -6  10   2        0.66       -3.74      4.59 o 
  -5  10   2       11.43       19.20      5.52 o 
  -4  10   2      527.26      519.52     22.86 o 
  -3  10   2       81.53       80.35      8.39 o 
  -2  10   2       43.46       48.50      5.91 o 
  -1  10   2      201.46      206.68     11.63 o 
   0  10   2      196.09      208.13     13.39 o 
   1  10   2      137.31      168.48     10.24 o 
   2  10   2      258.63      286.93     14.42 o 
   3  10   2       73.51       74.78      9.06 o 
   4  10   2       60.55       90.05     10.37 o 
   5  10   2        1.55        4.54      5.32 o 
   6  10   2        4.55        6.03      3.70 o 
  -5  11   2      133.29      205.47     13.85 o 
  -4  11   2        0.28       -7.33      8.46 o 
  -3  11   2       19.01       20.37      6.75 o 
  -2  11   2      181.14      193.32     13.09 o 
  -1  11   2      590.63      560.87     19.68 o 
   0  11   2      378.29      330.78     10.71 o 
   1  11   2      902.40      872.78     25.02 o 
   2  11   2        5.92        9.74      3.94 o 
   3  11   2        6.32        5.62      5.26 o 
   4  11   2       29.16       41.55      6.96 o 
   5  11   2       40.68       76.91      7.99 o 
  -5  12   2       17.17       10.66      4.81 o 
  -4  12   2       28.63        3.65      8.14 o 
  -3  12   2      134.35      120.53     11.29 o 
  -2  12   2        1.99        4.43      4.79 o 
  -1  12   2       76.52       87.43      7.86 o 
   0  12   2      135.75      110.98      8.48 o 
   1  12   2       23.02       22.36      4.55 o 
   2  12   2      234.07      220.28     13.82 o 
   3  12   2      252.70      253.34     15.31 o 
   4  12   2       20.93       19.94      7.06 o 
   5  12   2        8.97       12.84      4.80 o 
  -5  13   2       42.82       53.65      6.11 o 
  -4  13   2      108.50       81.58      9.64 o 
  -3  13   2       18.32        1.25      7.58 o 
  -2  13   2      345.67      355.04     17.73 o 
  -1  13   2      223.65      218.06     13.90 o 
   0  13   2      732.47      745.95     17.60 o 
   1  13   2        3.86        2.23      5.68 o 
   2  13   2       48.08       43.26      7.36 o 
   3  13   2       40.57       73.87      8.98 o 
   4  13   2        3.99        4.77      4.77 o 
   5  13   2        1.60        3.38      4.94 o 
  -5  14   2        2.76        1.41      3.56 o 
  -4  14   2        0.93        8.70      3.97 o 
  -3  14   2       25.06       39.76      9.31 o 
  -2  14   2        4.21       -1.21      7.71 o 
  -1  14   2      128.27      144.85     11.93 o 
   0  14   2        2.09        2.33      3.80 o 
   1  14   2      120.63      139.19     11.84 o 
   2  14   2       58.16       83.80      9.37 o 
   3  14   2       42.07       60.91      8.04 o 
   4  14   2       32.89       33.29      8.02 o 
   5  14   2        0.39       -3.65      3.65 o 
  -4  15   2       68.50       93.33      8.64 o 
  -3  15   2        1.76        0.00      6.42 o 
  -2  15   2       21.22       17.60      7.26 o 
  -1  15   2       90.66       97.45     10.49 o 
   0  15   2      207.14      172.85      9.81 o 
   1  15   2        0.11       -1.22      5.90 o 
   2  15   2       47.48       51.27      7.85 o 
   3  15   2        0.22       13.92      3.92 o 
   4  15   2        2.17        0.00      5.30 o 
  -4  16   2       32.30       31.51      6.07 o 
  -3  16   2        0.30        2.99      4.73 o 
  -2  16   2      143.49      133.76     11.87 o 
  -1  16   2        0.32       -1.22      5.86 o 
   0  16   2        0.42       -2.49      5.09 o 
   1  16   2      148.70      149.36     13.22 o 
   2  16   2        0.38       12.66      4.38 o 
   3  16   2        4.29        4.59      6.69 o 
   4  16   2       12.92       21.76      4.73 o 
  -4  17   2        0.01        2.05      4.58 o 
  -3  17   2       10.44        4.69      5.23 o 
  -2  17   2       27.46       21.92      7.10 o 
  -1  17   2       34.35       40.43      7.61 o 
   0  17   2        3.85        0.31      3.53 o 
   1  17   2        0.78        3.80      5.80 o 
   2  17   2        1.36       -3.48      6.67 o 
   3  17   2       83.56       83.57      8.66 o 
   4  17   2        0.37       -3.99      4.61 o 
  -3  18   2        7.44       -0.82      5.61 o 
  -2  18   2       12.71        9.92      8.02 o 
  -1  18   2        8.89       18.62      5.71 o 
   0  18   2       66.72       74.82      7.05 o 
   1  18   2      187.68      163.62     14.04 o 
   2  18   2      141.61      145.31     11.68 o 
   3  18   2       40.02       48.79      7.12 o 
  -3  19   2        8.04        8.49      3.81 o 
  -2  19   2        0.25       -0.58      3.98 o 
  -1  19   2      131.71      101.80     10.72 o 
   0  19   2       40.32       34.76      6.60 o 
   1  19   2       14.05        7.81      5.16 o 
   2  19   2        1.47        0.00      6.16 o 
   3  19   2        6.15        4.55      3.81 o 
  -2  20   2        6.69        7.74      3.87 o 
  -1  20   2        8.32       26.11      5.41 o 
   0  20   2       96.31       72.12      7.06 o 
   1  20   2       82.26       69.61      7.53 o 
   2  20   2        9.91        3.95      3.90 o 
  -1  21   2       28.60       23.09      4.31 o 
   0  21   2        3.28       -2.11      2.78 o 
   1  21   2       17.13       20.04      4.91 o 
  -6   1   3       98.85       61.06      8.10 o 
  -5   1   3      624.73      447.59     21.83 o 
  -4   1   3      111.62       68.66      8.67 o 
  -3   1   3        0.65       -2.13      4.44 o 
  -2   1   3      619.87      657.12     19.26 o 
  -1   1   3     7598.41     6758.53     80.27 o 
   0   1   3       56.05       11.44      1.65 o 
   1   1   3      991.76      961.98     19.37 o 
   2   1   3      840.26      819.96     22.06 o 
   3   1   3      459.88      426.23     16.11 o 
   4   1   3      110.54      124.44     10.95 o 
   5   1   3        5.95        0.00      8.09 o 
   6   1   3        1.11        3.38      6.47 o 
  -6   2   3       48.92       52.78      8.42 o 
  -5   2   3      122.84      139.86     12.45 o 
  -4   2   3       33.05       49.26      6.39 o 
  -3   2   3      363.64      299.60     12.84 o 
  -2   2   3      387.95      346.15     11.55 o 
  -1   2   3      224.76      242.65      7.83 o 
   0   2   3     9090.50     7439.44    251.37 o 
   1   2   3     7430.16     6917.71     82.73 o 
   2   2   3     1716.19     1563.26     32.15 o 
   3   2   3      686.65      737.32     21.24 o 
   4   2   3      672.70      732.84     25.06 o 
   5   2   3        0.34       -1.25      6.00 o 
   6   2   3       92.47       86.99     10.42 o 
  -6   3   3       43.07       38.77      7.88 o 
  -5   3   3        3.31       12.66      5.27 o 
  -4   3   3       98.73       93.49      9.50 o 
  -3   3   3        4.46       14.06      4.87 o 
  -2   3   3      105.50       75.84      5.90 o 
  -1   3   3     3415.42     3376.13     47.41 o 
   0   3   3     7240.72     6787.50     56.22 o 
   1   3   3     2000.14     2201.15     36.71 o 
   2   3   3        1.91        8.03      3.41 o 
   3   3   3       30.07       51.22      6.29 o 
   4   3   3       11.20       15.04      5.32 o 
   5   3   3      287.45      283.47     17.37 o 
   6   3   3        0.46        2.18      4.09 o 
  -6   4   3      171.66      172.11     12.44 o 
  -5   4   3       24.28       21.67      6.23 o 
  -4   4   3       22.38       46.56      6.54 o 
  -3   4   3      247.67      234.80     12.19 o 
  -2   4   3      619.71      743.00     21.76 o 
  -1   4   3       14.56       45.59      4.26 o 
   0   4   3     3603.29     3032.20     48.52 o 
   1   4   3      428.09      388.99     10.98 o 
   2   4   3      263.35      295.10     11.13 o 
   3   4   3        2.78       -4.75      4.75 o 
   4   4   3        9.58       11.40      4.75 o 
   5   4   3       78.60       92.46      9.81 o 
   6   4   3       12.35        3.19      6.64 o 
  -6   5   3        6.14        1.96      5.01 o 
  -5   5   3        3.80        0.00      6.04 o 
  -4   5   3      288.14      303.66     15.89 o 
  -3   5   3      270.79      241.98     12.29 o 
  -2   5   3     2040.54     2095.41     41.27 o 
  -1   5   3     1606.85     1384.14     28.32 o 
   0   5   3    10469.47     8829.70     74.37 o 
   1   5   3     6795.90     6526.72     84.19 o 
   2   5   3      513.36      492.60     15.28 o 
   3   5   3      155.21      124.33      9.14 o 
   4   5   3      174.93      166.60     12.09 o 
   5   5   3       82.30       93.15     10.67 o 
   6   5   3        0.21       -3.88      4.34 o 
  -6   6   3       10.79       17.31      5.80 o 
  -5   6   3       36.09       41.86      7.93 o 
  -4   6   3       91.60      130.03     10.37 o 
  -3   6   3        0.37       -1.74      5.09 o 
  -2   6   3      182.15      242.57     10.98 o 
  -1   6   3       88.15       80.77      6.07 o 
   0   6   3     1353.75     1356.64     34.95 o 
   1   6   3     1324.56     1567.07     32.16 o 
   2   6   3       39.09       48.66      5.26 o 
   3   6   3      519.88      553.99     19.55 o 
   4   6   3       65.70      109.48     10.16 o 
   5   6   3      207.95      203.08     14.95 o 
   6   6   3       47.53       41.89      7.56 o 
  -6   7   3        0.60       -5.65      5.65 o 
  -5   7   3        0.20        4.88      6.46 o 
  -4   7   3       72.33       61.88      9.45 o 
  -3   7   3      385.21      388.63     16.70 o 
  -2   7   3      235.93      231.41     11.34 o 
  -1   7   3      469.24      467.10     14.38 o 
   0   7   3       12.74       16.41      3.40 o 
   1   7   3      818.10      614.38     16.89 o 
   2   7   3        4.36       -1.45      5.22 o 
   3   7   3        1.36       -0.96      3.94 o 
   4   7   3       53.18       42.25      7.89 o 
   5   7   3      263.16      268.36     15.70 o 
   6   7   3       70.29       50.31      8.45 o 
  -6   8   3        7.41        3.73      5.25 o 
  -5   8   3       43.32       57.35      8.52 o 
  -4   8   3        5.62        6.43      6.01 o 
  -3   8   3       65.97       81.20      7.92 o 
  -2   8   3       49.51       36.63      5.09 o 
  -1   8   3       25.65       16.73      4.27 o 
   0   8   3      931.69      891.18     26.26 o 
   1   8   3       23.38       12.25      4.11 o 
   2   8   3     1617.62     1779.81     42.14 o 
   3   8   3      159.18      133.25     11.31 o 
   4   8   3       80.00       91.64      9.25 o 
   5   8   3        0.18        4.94      5.79 o 
   6   8   3       29.92       16.96      7.11 o 
  -6   9   3        0.87       -5.83      5.83 o 
  -5   9   3       62.94       62.36      9.73 o 
  -4   9   3        6.94        0.00      5.16 o 
  -3   9   3      209.42      195.56     13.14 o 
  -2   9   3       33.87       24.21      5.29 o 
  -1   9   3      315.15      238.05     11.45 o 
   0   9   3     3071.13     2913.96    128.97 o 
   1   9   3      135.09      142.78      9.21 o 
   2   9   3      810.82      732.88     22.53 o 
   3   9   3        0.88        2.21      5.64 o 
   4   9   3       39.97       50.99      9.32 o 
   5   9   3       10.07       14.28      4.76 o 
   6   9   3        3.71        6.35      3.99 o 
  -6  10   3       28.43       24.80      5.46 o 
  -5  10   3        5.95       10.23      4.13 o 
  -4  10   3       23.70       33.94      7.28 o 
  -3  10   3      196.08      160.83     11.41 o 
  -2  10   3      349.91      398.22     16.66 o 
  -1  10   3      250.84      242.81     12.39 o 
   0  10   3      595.67      615.88     13.65 o 
   1  10   3      376.90      495.17     17.98 o 
   2  10   3       55.45       49.07      7.28 o 
   3  10   3      240.40      252.25     14.89 o 
   4  10   3       33.26       26.66      6.72 o 
   5  10   3       15.44       16.62      5.12 o 
   6  10   3       12.13        9.27      4.58 o 
  -5  11   3        0.02        3.06      6.85 o 
  -4  11   3      334.63      270.64     16.35 o 
  -3  11   3      249.33      206.16     13.90 o 
  -2  11   3        0.93       -4.08      6.76 o 
  -1  11   3     1267.89     1377.36     38.94 o 
   0  11   3      282.63      290.92      9.87 o 
   1  11   3      432.84      426.51     17.33 o 
   2  11   3       11.39        3.56      6.01 o 
   3  11   3        9.72        5.73      6.40 o 
   4  11   3       40.38       38.55      8.53 o 
   5  11   3        4.17        2.81      5.36 o 
  -5  12   3       17.56       26.55      6.46 o 
  -4  12   3       35.18       37.95      8.13 o 
  -3  12   3      533.00      521.71     22.52 o 
  -2  12   3      357.61      405.27     18.77 o 
  -1  12   3      362.85      402.07     17.71 o 
   0  12   3      306.07      342.65     11.31 o 
   1  12   3      366.48      349.47     16.32 o 
   2  12   3      478.72      499.81     20.32 o 
   3  12   3     1640.98     1722.21     51.03 o 
   4  12   3       12.65       -2.45      5.82 o 
   5  12   3       10.55       -3.70      6.15 o 
  -5  13   3        0.22        4.08      4.81 o 
  -4  13   3      163.07      165.99     12.48 o 
  -3  13   3       68.77       80.87     10.27 o 
  -2  13   3       16.21       11.12      6.83 o 
  -1  13   3       26.06       32.56      5.83 o 
   0  13   3        1.06        4.19      3.68 o 
   1  13   3      620.12      664.11     24.28 o 
   2  13   3       36.34       31.02      7.03 o 
   3  13   3      501.43      581.84     24.06 o 
   4  13   3       48.70       33.52      7.58 o 
   5  13   3        7.39       21.76      4.22 o 
  -5  14   3       58.58       66.06      6.75 o 
  -4  14   3      130.57      124.10     11.30 o 
  -3  14   3      358.63      375.88     19.15 o 
  -2  14   3       13.60        1.24      8.14 o 
  -1  14   3        6.87        3.58      6.18 o 
   0  14   3       35.62       30.92      4.62 o 
   1  14   3       25.42       38.25      8.18 o 
   2  14   3      208.15      237.34     15.00 o 
   3  14   3       74.96       73.36      8.73 o 
   4  14   3       77.54       79.08      8.50 o 
   5  14   3        7.19       15.36      3.52 o 
  -4  15   3        3.46       14.82      5.43 o 
  -3  15   3      122.53      112.52     11.04 o 
  -2  15   3      123.69       78.00      9.78 o 
  -1  15   3      155.26      178.39     13.57 o 
   0  15   3      255.84      274.13     11.51 o 
   1  15   3      690.75      683.90     26.04 o 
   2  15   3      815.53      752.41     27.82 o 
   3  15   3       57.74       48.52      8.52 o 
   4  15   3        0.17       -5.43      5.43 o 
  -4  16   3       40.61       52.98      7.04 o 
  -3  16   3      216.78      241.78     15.43 o 
  -2  16   3      251.18      244.38     15.86 o 
  -1  16   3      247.10      254.98     17.26 o 
   0  16   3       78.52       91.51      7.41 o 
   1  16   3       26.69       38.14      7.17 o 
   2  16   3      237.65      273.42     15.89 o 
   3  16   3        6.75        6.11      4.72 o 
   4  16   3      149.90      188.48     11.79 o 
  -4  17   3      149.44      148.97      9.59 o 
  -3  17   3        0.08       -0.96      3.95 o 
  -2  17   3        4.75       17.09      5.91 o 
  -1  17   3       57.39       50.99      9.53 o 
   0  17   3       31.83       32.21      5.14 o 
   1  17   3      146.89      162.22     13.87 o 
   2  17   3       10.30       14.44      6.53 o 
   3  17   3        0.28       -4.86      4.86 o 
   4  17   3       12.36        9.07      3.74 o 
  -3  18   3      112.34      134.78     11.19 o 
  -2  18   3       11.85        9.81      6.03 o 
  -1  18   3        2.09        6.93      2.98 o 
   0  18   3       60.99       58.10      6.38 o 
   1  18   3        5.30       -7.68      7.68 o 
   2  18   3        2.71        0.00      5.09 o 
   3  18   3       41.79       47.06      7.14 o 
  -3  19   3       65.12       65.24      6.85 o 
  -2  19   3       53.53       55.55      7.40 o 
  -1  19   3       10.66       10.92      5.20 o 
   0  19   3      273.08      282.13     12.80 o 
   1  19   3      388.65      391.05     20.71 o 
   2  19   3        1.86        2.46      4.17 o 
   3  19   3        0.03       -1.91      3.65 o 
  -2  20   3       12.84       12.25      4.37 o 
  -1  20   3        1.69        1.14      4.02 o 
   0  20   3       46.68       42.07      4.84 o 
   1  20   3        0.08        4.41      4.75 o 
   2  20   3       26.08        8.74      4.76 o 
  -1  21   3       59.18       64.28      5.90 o 
   0  21   3        0.07        1.51      2.88 o 
   1  21   3        3.63        8.04      3.28 o 
  -6   0   4      196.53      173.92     13.15 o 
  -5   0   4      361.38      314.50     17.74 o 
  -4   0   4     1350.11     1514.22     43.11 o 
  -3   0   4        3.64       10.23      3.27 o 
  -2   0   4      119.78      214.96      8.92 o 
  -1   0   4      468.74      659.35     16.07 o 
   0   0   4      245.96      390.58      9.89 o 
   1   0   4      175.29      210.44      7.57 o 
   2   0   4     2273.37     2073.77     39.17 o 
   3   0   4     1335.51     1241.94     34.04 o 
   4   0   4       18.90       21.78      6.33 o 
   5   0   4      195.98      188.07     14.75 o 
   6   0   4       39.45       40.54      7.04 o 
  -6   1   4       38.22       32.70      7.50 o 
  -5   1   4      451.54      297.73     17.90 o 
  -4   1   4        7.02       21.85      4.47 o 
  -3   1   4      542.95      577.15     19.16 o 
  -2   1   4      458.43      464.28     13.75 o 
  -1   1   4       71.46       68.88      4.68 o 
   0   1   4      524.21      532.44      8.92 o 
   1   1   4      745.01      761.27     17.76 o 
   2   1   4      914.54      767.30     21.79 o 
   3   1   4      141.90      124.77      9.37 o 
   4   1   4        3.37       -2.12      5.59 o 
   5   1   4        9.29       12.39      6.26 o 
   6   1   4      159.78      158.59     13.19 o 
  -6   2   4      139.63      152.87     12.98 o 
  -5   2   4      534.56      540.15     23.41 o 
  -4   2   4       26.86       25.31      5.97 o 
  -3   2   4       40.73       24.48      4.68 o 
  -2   2   4      144.13      131.12      7.63 o 
  -1   2   4       17.95       19.29      3.37 o 
   0   2   4     1882.03     1991.82     28.82 o 
   1   2   4     4160.43     4018.19     54.61 o 
   2   2   4      347.10      273.81     10.81 o 
   3   2   4      321.06      314.35     13.93 o 
   4   2   4      238.38      256.79     14.92 o 
   5   2   4      388.64      375.77     20.21 o 
   6   2   4       80.30       78.33     10.84 o 
  -6   3   4      237.67      232.47     14.26 o 
  -5   3   4        2.26       13.37      5.68 o 
  -4   3   4       85.54       97.47      9.88 o 
  -3   3   4     2562.31     2537.31     51.77 o 
  -2   3   4      841.74      925.31     24.81 o 
  -1   3   4     4270.75     4000.51     55.46 o 
   0   3   4     6747.83     6518.97    136.47 o 
   1   3   4     3914.95     3954.37     55.04 o 
   2   3   4     3380.04     3859.42     60.42 o 
   3   3   4      155.19      138.09      9.85 o 
   4   3   4       35.52       17.66      6.19 o 
   5   3   4       10.57        8.85      5.59 o 
   6   3   4        1.58       -1.35      4.56 o 
  -6   4   4       21.72       11.40      5.89 o 
  -5   4   4       65.79       57.19     10.06 o 
  -4   4   4       44.12       58.45      7.68 o 
  -3   4   4      280.91      353.38     14.82 o 
  -2   4   4      988.64      881.49     24.63 o 
  -1   4   4       31.49       13.90      3.10 o 
   0   4   4     4271.36     3687.57     40.27 o 
   1   4   4    18620.78    17627.72    195.84 o 
   2   4   4      152.19      205.13      9.63 o 
   3   4   4      118.73       67.48      6.55 o 
   4   4   4        0.72       -5.44      5.44 o 
   5   4   4        5.80       14.10      5.58 o 
   6   4   4        0.55        4.15      4.87 o 
  -6   5   4        0.01       -5.19      5.19 o 
  -5   5   4       89.17       76.93      9.21 o 
  -4   5   4      422.74      354.97     17.20 o 
  -3   5   4      530.78      609.11     20.21 o 
  -2   5   4      400.77      373.28     13.28 o 
  -1   5   4      134.85      179.81      7.96 o 
   0   5   4      838.01      964.62     15.68 o 
   1   5   4     4786.61     4093.40     59.96 o 
   2   5   4      726.84      856.62     25.35 o 
   3   5   4      120.02      107.53      8.73 o 
   4   5   4       28.27       31.59      6.89 o 
   5   5   4       91.65      105.55     11.59 o 
   6   5   4        0.22        1.99      5.08 o 
  -6   6   4        4.93       -0.90      7.92 o 
  -5   6   4       16.13       18.10      6.89 o 
  -4   6   4      359.49      390.41     18.68 o 
  -3   6   4      391.89      430.75     16.92 o 
  -2   6   4      222.58      208.49     10.48 o 
  -1   6   4       32.04       23.88      3.79 o 
   0   6   4      139.80       72.29     10.29 o 
   1   6   4     4062.82     3793.33     58.79 o 
   2   6   4      327.14      294.22     12.50 o 
   3   6   4      462.65      524.48     19.22 o 
   4   6   4       89.78       53.28      8.41 o 
   5   6   4      209.51      190.15     14.24 o 
   6   6   4       55.97       30.21      8.02 o 
  -6   7   4       16.71       15.91      7.32 o 
  -5   7   4       79.93       73.95      9.81 o 
  -4   7   4       52.96       53.88      7.86 o 
  -3   7   4       98.40       93.21      8.41 o 
  -2   7   4     1175.20     1071.39     30.77 o 
  -1   7   4      283.99      246.80     10.55 o 
   0   7   4      135.77      134.02      7.65 o 
   1   7   4       62.20       50.49      5.22 o 
   2   7   4     6491.88     6661.28     97.66 o 
   3   7   4       13.58        8.64      6.55 o 
   4   7   4       25.73       42.83      7.19 o 
   5   7   4       12.60        4.20      5.39 o 
   6   7   4        1.73        6.42      3.45 o 
  -6   8   4        0.11       -7.49      7.49 o 
  -5   8   4       13.14       17.45      6.35 o 
  -4   8   4      132.11      180.82     12.87 o 
  -3   8   4       90.19       97.06      8.38 o 
  -2   8   4      336.56      389.67     15.73 o 
  -1   8   4      289.15      311.23     12.89 o 
   0   8   4      606.87      514.65     11.23 o 
   1   8   4     2100.76     2171.05     44.49 o 
   2   8   4       16.47       21.17      4.80 o 
   3   8   4      118.14      136.35     10.91 o 
   4   8   4        1.96       10.94      5.12 o 
   5   8   4      257.04      263.18     16.06 o 
   6   8   4      111.40      110.48     11.30 o 
  -6   9   4        0.96       -6.67      6.67 o 
  -5   9   4        0.43       -8.09      8.09 o 
  -4   9   4       76.83       90.79     10.02 o 
  -3   9   4      129.14       99.42      8.74 o 
  -2   9   4      103.62      123.63      9.95 o 
  -1   9   4      280.94      290.82     12.80 o 
   0   9   4      175.23      199.72      7.48 o 
   1   9   4       11.49       18.55      3.99 o 
   2   9   4     2707.97     2784.54     58.10 o 
   3   9   4        0.63        2.25      5.04 o 
   4   9   4       23.86       35.88      7.56 o 
   5   9   4       24.02       24.34      6.14 o 
   6   9   4        0.31        0.00      3.72 o 
  -6  10   4        5.51        4.79      4.15 o 
  -5  10   4        2.02        1.09      8.49 o 
  -4  10   4       51.26       52.46      8.31 o 
  -3  10   4       36.11       39.83      7.67 o 
  -2  10   4      248.23      235.83     13.79 o 
  -1  10   4     1276.54     1325.12     37.11 o 
   0  10   4      790.56      782.20     15.86 o 
   1  10   4     1101.17     1145.94     34.08 o 
   2  10   4      215.10      325.30     15.57 o 
   3  10   4       53.24       53.13      7.33 o 
   4  10   4       86.78       81.80      9.89 o 
   5  10   4       83.94       74.42      9.09 o 
   6  10   4       26.05       26.57      5.04 o 
  -5  11   4       23.20       26.23      7.10 o 
  -4  11   4       27.24       16.56      6.83 o 
  -3  11   4      330.45      358.63     17.56 o 
  -2  11   4        4.92        9.23      4.65 o 
  -1  11   4      136.25      125.94      9.78 o 
   0  11   4       85.57       68.29      8.53 o 
   1  11   4        0.16       -4.13      4.13 o 
   2  11   4        4.81       16.75      5.00 o 
   3  11   4      507.37      611.72     24.12 o 
   4  11   4      325.25      391.46     19.40 o 
   5  11   4       42.47       49.71      7.58 o 
  -5  12   4       19.97       34.69      7.24 o 
  -4  12   4       75.71       69.50      9.38 o 
  -3  12   4        5.05        7.46      6.26 o 
  -2  12   4        5.47       12.19      4.83 o 
  -1  12   4       90.19      106.60      9.94 o 
   0  12   4       29.47       23.14      3.64 o 
   1  12   4       21.27       19.86      5.68 o 
   2  12   4       69.95       71.14      9.63 o 
   3  12   4      117.03      106.75     11.48 o 
   4  12   4       91.66      104.75     10.83 o 
   5  12   4        3.26        6.85      3.99 o 
  -5  13   4        1.60       -3.13      5.26 o 
  -4  13   4        0.14       -6.40      6.40 o 
  -3  13   4       14.71        5.05      5.91 o 
  -2  13   4        1.81        2.42      4.63 o 
  -1  13   4       21.85       18.91      5.91 o 
   0  13   4        2.47       -3.78      3.78 o 
   1  13   4      147.10      130.14     11.10 o 
   2  13   4        0.65       -6.05      6.75 o 
   3  13   4      357.77      341.59     18.49 o 
   4  13   4        0.28       -4.87      4.87 o 
   5  13   4        2.76        0.00      5.41 o 
  -5  14   4        8.22       15.52      3.90 o 
  -4  14   4       27.28       34.90      7.45 o 
  -3  14   4        1.63        6.65      6.22 o 
  -2  14   4       12.65       19.26      7.06 o 
  -1  14   4      433.44      434.18     20.97 o 
   0  14   4       10.74        1.23      4.28 o 
   1  14   4       16.83       24.67      6.05 o 
   2  14   4      155.92      174.46     13.19 o 
   3  14   4       96.67       79.91      8.79 o 
   4  14   4       45.52       50.86      8.11 o 
   5  14   4        1.66        1.34      3.20 o 
  -4  15   4        5.88        4.45      6.07 o 
  -3  15   4       59.61       43.06      7.82 o 
  -2  15   4      103.64       87.89     10.24 o 
  -1  15   4        0.81        2.52      5.64 o 
   0  15   4        2.12        2.08      4.41 o 
   1  15   4       16.89       18.86      6.18 o 
   2  15   4        1.52       -7.22      7.22 o 
   3  15   4      179.11      206.79     14.43 o 
   4  15   4       12.87       18.09      6.46 o 
  -4  16   4       16.48       18.94      5.90 o 
  -3  16   4       53.41       65.57      8.46 o 
  -2  16   4      190.21      128.68     13.61 o 
  -1  16   4        2.59        6.36      8.15 o 
   0  16   4        6.46        4.60      4.83 o 
   1  16   4        0.78        6.50      7.00 o 
   2  16   4       14.72        4.22      7.96 o 
   3  16   4      143.21      140.69     10.87 o 
   4  16   4       52.00       52.16      7.11 o 
  -4  17   4       30.69       41.71      5.71 o 
  -3  17   4        0.30        7.18      4.47 o 
  -2  17   4       69.87       85.18      9.77 o 
  -1  17   4       27.64       41.22      7.65 o 
   0  17   4       18.46        5.24      5.64 o 
   1  17   4      240.98      226.04     15.99 o 
   2  17   4       65.98       76.08      9.14 o 
   3  17   4        1.32        6.65      4.51 o 
   4  17   4      104.14       92.67      7.25 o 
  -3  18   4        9.41       -1.04      5.84 o 
  -2  18   4        7.39        2.09      6.90 o 
  -1  18   4        8.61        9.96      4.66 o 
   0  18   4       23.52       24.46      5.28 o 
   1  18   4        3.99       -2.25      7.12 o 
   2  18   4       27.65       39.06      7.22 o 
   3  18   4        4.67       10.59      4.56 o 
  -3  19   4       16.89       13.05      3.88 o 
  -2  19   4       86.11       62.20      8.73 o 
  -1  19   4       18.02       12.15      5.48 o 
   0  19   4        6.19        4.27      4.93 o 
   1  19   4        2.14        1.04      5.78 o 
   2  19   4       18.11        6.30      6.68 o 
   3  19   4        0.61        3.20      3.80 o 
  -2  20   4        0.22       -3.81      3.81 o 
  -1  20   4       22.25        7.79      5.51 o 
   0  20   4       38.56       37.32      4.79 o 
   1  20   4       19.45       30.28      5.40 o 
   2  20   4        6.57        8.88      3.83 o 
  -1  21   4        6.95       -3.16      3.44 o 
   0  21   4      169.68      169.25     11.81 o 
   1  21   4       35.71       40.23      6.01 o 
  -6   1   5      151.25       67.65      9.23 o 
  -5   1   5       38.11       16.17      6.60 o 
  -4   1   5      245.43      285.99     15.24 o 
  -3   1   5      210.34      267.31     13.37 o 
  -2   1   5      153.95      192.87      9.14 o 
  -1   1   5     2562.84     2633.59     41.25 o 
   0   1   5       17.00       74.85      3.39 o 
   1   1   5      891.13     1071.63     22.88 o 
   2   1   5      155.86      165.71      8.59 o 
   3   1   5      348.00      268.08     13.04 o 
   4   1   5        9.83       -2.16      6.29 o 
   5   1   5       10.02       14.99      7.43 o 
   6   1   5        0.09        0.00      5.54 o 
  -6   2   5      154.67      130.36     11.79 o 
  -5   2   5      914.25      817.31     28.43 o 
  -4   2   5      217.37      184.62     12.75 o 
  -3   2   5      304.70      329.43     14.50 o 
  -2   2   5      125.72      149.29      8.34 o 
  -1   2   5      284.20      276.06      9.28 o 
   0   2   5    10928.37    10943.26    281.53 o 
   1   2   5     3949.57     3919.45     55.29 o 
   2   2   5      115.18      125.47      7.72 o 
   3   2   5       69.98       78.75      8.03 o 
   4   2   5        0.92       -1.45      4.59 o 
   5   2   5      124.34      133.73     13.05 o 
   6   2   5        7.12        1.06      5.26 o 
  -6   3   5       28.92        7.21      8.04 o 
  -5   3   5        8.96       -1.25      9.66 o 
  -4   3   5       29.46       31.39      7.56 o 
  -3   3   5      149.42      125.51      9.25 o 
  -2   3   5       11.43        8.73      3.59 o 
  -1   3   5       37.41       45.20      4.37 o 
   0   3   5     1768.52     1593.08     22.31 o 
   1   3   5      868.54      976.34     22.53 o 
   2   3   5       57.92       50.83      5.72 o 
   3   3   5      759.43      787.32     22.99 o 
   4   3   5      165.38      196.56     13.51 o 
   5   3   5       32.05       35.12      9.30 o 
   6   3   5      145.50      128.08     12.52 o 
  -6   4   5        6.24        3.28      6.19 o 
  -5   4   5        7.81       -0.83      5.73 o 
  -4   4   5      215.54      205.59     13.48 o 
  -3   4   5      248.14      220.96     12.22 o 
  -2   4   5        6.93        6.26      3.15 o 
  -1   4   5      259.55      311.55     10.76 o 
   0   4   5       18.19      106.33      4.23 o 
   1   4   5      718.71      668.19     18.73 o 
   2   4   5        2.70        1.88      4.48 o 
   3   4   5       41.73       43.33      6.37 o 
   4   4   5       36.39       45.09      8.11 o 
   5   4   5       30.98       31.42      6.42 o 
   6   4   5        9.51        3.98      5.27 o 
  -6   5   5       11.24       10.70      5.73 o 
  -5   5   5       23.16       13.40      7.01 o 
  -4   5   5      543.60      475.98     20.54 o 
  -3   5   5      106.99      105.52      9.45 o 
  -2   5   5      525.97      667.71     18.81 o 
  -1   5   5      198.55      158.00      7.90 o 
   0   5   5     4381.75     4203.42    188.13 o 
   1   5   5      350.19      424.95     12.98 o 
   2   5   5      594.11      535.11     16.82 o 
   3   5   5      140.84      121.00      9.60 o 
   4   5   5       99.76      127.51     11.94 o 
   5   5   5       31.59       26.83      8.79 o 
   6   5   5        0.75       -3.63      4.06 o 
  -6   6   5       28.80       18.49      8.03 o 
  -5   6   5        5.80       -2.46      8.36 o 
  -4   6   5       15.68       20.67      6.85 o 
  -3   6   5       42.89       31.92      5.93 o 
  -2   6   5      120.58      128.58      8.68 o 
  -1   6   5     1181.85     1244.63     29.85 o 
   0   6   5      585.87      376.94      8.73 o 
   1   6   5     3044.74     2996.41     51.06 o 
   2   6   5        0.72       -2.13      4.44 o 
   3   6   5       17.64       17.46      4.34 o 
   4   6   5       49.67       76.68      9.76 o 
   5   6   5       17.75        2.55      9.02 o 
   6   6   5       12.35       -2.28      5.65 o 
  -6   7   5       21.01       10.59      7.74 o 
  -5   7   5        7.05        6.11      6.57 o 
  -4   7   5      112.25      116.18     10.94 o 
  -3   7   5       89.72      124.73     10.76 o 
  -2   7   5      155.20      149.46      9.73 o 
  -1   7   5      375.33      358.96     13.33 o 
   0   7   5      331.52      353.57      9.03 o 
   1   7   5     3398.21     3311.41     56.68 o 
   2   7   5     2719.36     2868.79     55.82 o 
   3   7   5       17.68        8.15      4.41 o 
   4   7   5      136.98      119.40     10.62 o 
   5   7   5       81.68      104.44     10.01 o 
   6   7   5        6.10        6.68      5.09 o 
  -6   8   5        6.84        4.56      7.46 o 
  -5   8   5       23.93       29.25      6.76 o 
  -4   8   5       99.33       91.14     11.22 o 
  -3   8   5      825.85      883.09     27.04 o 
  -2   8   5     1332.41     1388.73     37.45 o 
  -1   8   5     2030.12     2128.08     44.78 o 
   0   8   5      167.44      210.80      9.85 o 
   1   8   5      192.50      180.09      9.89 o 
   2   8   5      743.06      650.67     20.72 o 
   3   8   5        3.85        2.16      5.69 o 
   4   8   5       20.95       40.38      7.15 o 
   5   8   5       21.22       24.80      5.61 o 
   6   8   5       41.36       53.41      7.18 o 
  -6   9   5       21.88       25.61      6.18 o 
  -5   9   5        6.98       -1.13      5.40 o 
  -4   9   5        2.37        6.29      6.78 o 
  -3   9   5      248.75      270.32     15.18 o 
  -2   9   5     1288.04     1336.97     38.32 o 
  -1   9   5      288.18      293.17     13.36 o 
   0   9   5       45.86       51.13      4.39 o 
   1   9   5      906.42      918.86     28.99 o 
   2   9   5     1641.72     1476.34     40.54 o 
   3   9   5      440.41      486.35     20.73 o 
   4   9   5      257.56      301.61     17.94 o 
   5   9   5        0.86       -4.44      6.28 o 
   6   9   5        1.23       -1.91      4.26 o 
  -6  10   5        0.24       -1.13      6.11 o 
  -5  10   5       92.70       85.25     10.53 o 
  -4  10   5       92.60      100.88     10.34 o 
  -3  10   5      113.63      156.11     12.47 o 
  -2  10   5        3.12        1.02      7.57 o 
  -1  10   5      608.68      669.08     21.50 o 
   0  10   5       79.31      141.26      9.68 o 
   1  10   5       55.64       74.12      7.70 o 
   2  10   5     2207.95     2151.40     51.88 o 
   3  10   5       72.02       75.65      9.55 o 
   4  10   5        1.05        0.00      6.07 o 
   5  10   5        0.44        0.00      4.16 o 
  -5  11   5       14.19        9.28      5.71 o 
  -4  11   5      136.20      119.80     11.77 o 
  -3  11   5        1.76       -4.83      6.15 o 
  -2  11   5      253.20      254.47     14.90 o 
  -1  11   5       30.43       30.30      6.79 o 
   0  11   5       65.19       46.84      5.03 o 
   1  11   5       87.02       41.97      7.65 o 
   2  11   5      306.85      363.82     17.16 o 
   3  11   5     2725.25     2954.73     68.22 o 
   4  11   5       16.58       31.07      6.57 o 
   5  11   5        6.34       -2.88      4.98 o 
  -5  12   5       24.83       25.61      7.18 o 
  -4  12   5      156.22      172.70     13.61 o 
  -3  12   5       52.43       75.69      8.28 o 
  -2  12   5      191.06      185.40     12.64 o 
  -1  12   5      664.44      643.33     24.01 o 
   0  12   5       71.10       53.34      5.60 o 
   1  12   5      328.26      312.93     15.91 o 
   2  12   5      221.19      211.38     13.61 o 
   3  12   5      160.99      166.11     12.51 o 
   4  12   5      156.45      139.56     11.95 o 
   5  12   5       31.74       51.10      6.25 o 
  -5  13   5        9.02        5.69      5.34 o 
  -4  13   5      158.68      182.05     13.19 o 
  -3  13   5      906.93     1028.99     32.15 o 
  -2  13   5        3.18        7.39      5.51 o 
  -1  13   5      962.26      842.69     28.68 o 
   0  13   5      213.62      250.84     10.91 o 
   1  13   5        0.69       -2.27      4.54 o 
   2  13   5       28.37       19.79      6.71 o 
   3  13   5      563.93      618.34     24.12 o 
   4  13   5        5.27       13.01      4.90 o 
   5  13   5        1.39        7.68      3.66 o 
  -5  14   5       16.96       14.44      4.95 o 
  -4  14   5        8.19        9.13      6.92 o 
  -3  14   5      175.62      138.84     12.93 o 
  -2  14   5       20.50       25.38      6.22 o 
  -1  14   5        3.85       -1.20      5.73 o 
   0  14   5       68.62       49.60      5.85 o 
   1  14   5       46.42       51.64      7.92 o 
   2  14   5      554.88      564.03     23.04 o 
   3  14   5       84.22       79.88      8.92 o 
   4  14   5      245.70      271.46     15.15 o 
   5  14   5       19.84       26.26      5.26 o 
  -4  15   5        9.73       13.04      5.98 o 
  -3  15   5        6.10       -5.76      7.01 o 
  -2  15   5      446.67      490.19     22.07 o 
  -1  15   5        0.02        3.83      6.62 o 
   0  15   5       21.68       26.91     15.24 o 
   1  15   5       12.26       11.02      4.72 o 
   2  15   5        5.49        4.24      6.18 o 
   3  15   5       66.50       43.46      9.13 o 
   4  15   5      175.21      216.52     12.13 o 
  -4  16   5      219.33      259.30     13.29 o 
  -3  16   5       16.41       19.59      6.29 o 
  -2  16   5       12.30        1.64      7.35 o 
  -1  16   5       64.45       60.44      8.57 o 
   0  16   5      270.22      289.54     16.21 o 
   1  16   5      222.26      281.37     16.66 o 
   2  16   5      205.21      217.81     14.00 o 
   3  16   5        5.31        5.43      7.45 o 
   4  16   5       24.87       24.90      5.69 o 
  -4  17   5        9.21       -1.78      4.47 o 
  -3  17   5       83.43       65.60      8.31 o 
  -2  17   5      302.03      280.78     17.71 o 
  -1  17   5       73.19       81.13     10.37 o 
   0  17   5      179.59      182.78     10.06 o 
   1  17   5      223.75      241.29     15.63 o 
   2  17   5      101.49       85.75      9.35 o 
   3  17   5        0.68       -4.87      4.87 o 
   4  17   5       94.12      111.88      7.63 o 
  -3  18   5       44.68       39.56      6.67 o 
  -2  18   5       33.66       44.81      7.64 o 
  -1  18   5      110.21       99.51     10.81 o 
   0  18   5      434.79      407.18     14.00 o 
   1  18   5      611.48      512.01     24.84 o 
   2  18   5        0.52        2.05      5.78 o 
   3  18   5       45.71       44.20      6.19 o 
  -3  19   5      182.73      203.35     11.81 o 
  -2  19   5        7.01       -1.63      5.15 o 
  -1  19   5       26.96       33.54      5.71 o 
   0  19   5        2.07       -1.44      3.68 o 
   1  19   5        0.24        1.99      2.81 o 
   2  19   5        4.18        3.41      5.40 o 
   3  19   5      133.39      168.31      9.60 o 
  -2  20   5        0.48        3.27      3.85 o 
  -1  20   5      138.65      122.86     11.69 o 
   0  20   5      287.82      284.35     16.77 o 
   1  20   5      206.50      213.48     13.79 o 
   2  20   5        3.26        3.92      4.80 o 
  -1  21   5       19.89       25.22      4.17 o 
   0  21   5       64.93       74.75      5.01 o 
   1  21   5       18.72       23.41      4.11 o 
  -6   0   6      197.92      185.15     12.23 o 
  -5   0   6      941.73     1046.19     32.72 o 
  -4   0   6       11.94       13.37      5.46 o 
  -3   0   6       28.93       16.30      5.30 o 
  -2   0   6    15213.63    15045.17    177.89 o 
  -1   0   6    16452.26    14463.26    164.36 o 
   0   0   6      198.43      250.62     16.73 o 
   1   0   6     1747.76     1799.01     32.98 o 
   2   0   6      444.24      429.35     14.18 o 
   3   0   6      541.79      626.69     20.22 o 
   4   0   6        0.94       -3.27      4.98 o 
   5   0   6       53.64       72.91      8.53 o 
   6   0   6       62.39       74.65      8.06 o 
  -6   1   6      217.29      162.00     12.32 o 
  -5   1   6       98.52      141.36     12.62 o 
  -4   1   6      115.76      109.73      9.91 o 
  -3   1   6       38.85       52.88      6.50 o 
  -2   1   6      203.42      204.66      9.99 o 
  -1   1   6       90.94      114.95      6.36 o 
   0   1   6       80.07      111.07      4.04 o 
   1   1   6       36.88       28.42      3.58 o 
   2   1   6      895.91      970.62     26.41 o 
   3   1   6     1179.20     1267.56     35.67 o 
   4   1   6        1.31        3.48      5.32 o 
   5   1   6       13.89       20.80      6.37 o 
   6   1   6       69.73       54.77      8.04 o 
  -6   2   6       71.24       79.88      9.44 o 
  -5   2   6      125.08      111.09     11.45 o 
  -4   2   6      374.94      374.19     18.26 o 
  -3   2   6     1790.83     1701.07     42.79 o 
  -2   2   6      158.57      181.30      9.60 o 
  -1   2   6     2436.61     2913.64     46.59 o 
   0   2   6     2545.61     2671.79     45.55 o 
   1   2   6       51.36       30.20      4.17 o 
   2   2   6      266.03      229.88     10.69 o 
   3   2   6       25.17       33.45      5.84 o 
   4   2   6       33.64       40.58      7.57 o 
   5   2   6      109.51      100.39     11.91 o 
   6   2   6        0.04        4.01      4.01 o 
  -6   3   6        0.93        4.94      7.18 o 
  -5   3   6      381.96      404.72     19.68 o 
  -4   3   6      323.26      347.37     17.26 o 
  -3   3   6      649.87      766.89     23.11 o 
  -2   3   6     1452.73     1464.15     34.25 o 
  -1   3   6     1730.53     1833.30     34.87 o 
   0   3   6      261.59      184.67      5.48 o 
   1   3   6      256.90      335.17     11.05 o 
   2   3   6       83.72       54.48      5.68 o 
   3   3   6       76.68       76.25      7.70 o 
   4   3   6      454.60      480.81     20.53 o 
   5   3   6       52.25       56.10      8.43 o 
   6   3   6       81.96       87.25      9.25 o 
  -6   4   6        4.27        3.81      8.61 o 
  -5   4   6        7.78       27.97      7.35 o 
  -4   4   6       31.40       34.60      7.04 o 
  -3   4   6      596.05      730.21     22.99 o 
  -2   4   6      162.27      151.98      8.99 o 
  -1   4   6     2082.11     2143.47     39.67 o 
   0   4   6     7518.33     7520.38    104.74 o 
   1   4   6       42.25        5.98      3.81 o 
   2   4   6      915.07      927.48     26.79 o 
   3   4   6     1511.65     1422.84     39.08 o 
   4   4   6        2.72        0.81      4.88 o 
   5   4   6       21.64       36.13      7.89 o 
   6   4   6       48.20       49.23      7.26 o 
  -6   5   6       48.88       41.47      8.24 o 
  -5   5   6       49.62       71.36      9.92 o 
  -4   5   6        6.53       -7.35      7.35 o 
  -3   5   6      146.53      176.61     11.73 o 
  -2   5   6        5.54        0.96      3.40 o 
  -1   5   6      378.89      397.38     13.21 o 
   0   5   6       11.77        6.82      1.88 o 
   1   5   6       32.02       48.93      6.61 o 
   2   5   6        6.62       16.64      3.66 o 
   3   5   6        3.82        1.92      4.90 o 
   4   5   6       49.84       39.95      7.53 o 
   5   5   6       20.18        5.11      8.09 o 
   6   5   6        7.31        2.42      4.83 o 
  -6   6   6       12.37        5.19      9.70 o 
  -5   6   6        0.08       -3.69      5.62 o 
  -4   6   6      818.78      767.94     26.82 o 
  -3   6   6       11.41       50.86      6.71 o 
  -2   6   6      409.67      361.97     14.36 o 
  -1   6   6      675.05      682.01     18.38 o 
   0   6   6      213.41      224.75      6.95 o 
   1   6   6      324.29      307.47     12.18 o 
   2   6   6     1134.21     1288.42     34.36 o 
   3   6   6      242.93      318.20     15.47 o 
   4   6   6        0.12        3.73      6.46 o 
   5   6   6        0.92        3.77      6.54 o 
   6   6   6       28.11       20.51      6.55 o 
  -6   7   6       14.10        6.42      7.64 o 
  -5   7   6        4.66       10.51      4.51 o 
  -4   7   6      163.02      196.67     13.74 o 
  -3   7   6      620.64      632.55     22.77 o 
  -2   7   6        2.52        1.11      4.41 o 
  -1   7   6      580.00      634.66     18.56 o 
   0   7   6      544.21      483.16     10.85 o 
   1   7   6     7132.43     6861.51     96.73 o 
   2   7   6     1587.92     1583.11     39.97 o 
   3   7   6      420.26      511.02     19.98 o 
   4   7   6       86.47       90.59     10.31 o 
   5   7   6        2.36       -2.34      4.68 o 
   6   7   6       12.92        6.82      4.48 o 
  -6   8   6       15.07       17.91      7.04 o 
  -5   8   6        0.06       -7.89      7.89 o 
  -4   8   6       29.03       39.72      7.71 o 
  -3   8   6      133.72      128.36     12.23 o 
  -2   8   6      103.05       92.96      8.27 o 
  -1   8   6      626.32      724.09     20.92 o 
   0   8   6      138.62      107.28      5.60 o 
   1   8   6      238.86      306.72     13.28 o 
   2   8   6     1223.87     1283.93     37.09 o 
   3   8   6      160.63      180.74     12.76 o 
   4   8   6      144.46      176.32     12.86 o 
   5   8   6       13.21       11.79      4.09 o 
   6   8   6       54.12       53.85      6.86 o 
  -6   9   6       20.08       19.57      6.30 o 
  -5   9   6       13.56        2.99      6.54 o 
  -4   9   6      120.74      101.32     10.85 o 
  -3   9   6        0.19        1.17      5.84 o 
  -2   9   6       54.84       39.52      6.67 o 
  -1   9   6        9.88       13.69      4.19 o 
   0   9   6     2093.19     2371.59     35.28 o 
   1   9   6     1139.10     1052.16     31.67 o 
   2   9   6        4.17       16.25      5.33 o 
   3   9   6       82.50      112.25     10.13 o 
   4   9   6       18.96       21.31      5.97 o 
   5   9   6       27.40       21.68      7.29 o 
   6   9   6       58.60       44.00      6.37 o 
  -5  10   6      130.13      109.13     10.52 o 
  -4  10   6        6.73        3.40      6.47 o 
  -3  10   6      755.67      746.05     26.40 o 
  -2  10   6       67.48       85.96      9.11 o 
  -1  10   6      202.16      187.21     11.76 o 
   0  10   6        1.37        2.08      3.51 o 
   1  10   6      699.55      763.78     23.48 o 
   2  10   6     1271.92     1277.83     39.66 o 
   3  10   6      145.09      116.55     11.27 o 
   4  10   6        6.73       11.04      4.73 o 
   5  10   6       38.25       43.39      7.93 o 
  -5  11   6       63.44       89.45      9.82 o 
  -4  11   6      220.70      272.92     16.27 o 
  -3  11   6      220.71      232.45     15.17 o 
  -2  11   6      220.77      235.00     14.92 o 
  -1  11   6      239.70      274.83     14.93 o 
   0  11   6       78.65       63.09      5.29 o 
   1  11   6      491.24      453.67     18.66 o 
   2  11   6       26.39        3.79      5.80 o 
   3  11   6      212.56      238.62     15.32 o 
   4  11   6        0.70        4.16      4.48 o 
   5  11   6        3.63       12.18      3.90 o 
  -5  12   6       10.21        4.34      5.96 o 
  -4  12   6        1.89        6.04      6.50 o 
  -3  12   6        1.31        4.27      5.05 o 
  -2  12   6        1.58        2.42      6.85 o 
  -1  12   6       19.05       17.98      5.19 o 
   0  12   6        3.12        1.79      3.27 o 
   1  12   6       90.33       76.05      7.96 o 
   2  12   6      364.68      350.83     17.90 o 
   3  12   6       80.04       86.00     10.01 o 
   4  12   6       10.08        6.00      7.68 o 
   5  12   6        0.02        0.00      4.47 o 
  -5  13   6        0.01        3.74      5.44 o 
  -4  13   6        0.21       -7.35      7.35 o 
  -3  13   6      154.55      167.38     13.76 o 
  -2  13   6      286.00      287.63     16.98 o 
  -1  13   6      135.97      119.55     11.49 o 
   0  13   6       54.14       45.13      5.17 o 
   1  13   6       67.52       52.98      8.04 o 
   2  13   6       44.16       46.74      7.49 o 
   3  13   6       44.04       44.98      7.74 o 
   4  13   6       44.94       37.43      6.71 o 
   5  13   6       30.13       35.92      5.23 o 
  -5  14   6       18.58       15.32      4.97 o 
  -4  14   6       97.35      105.00      9.96 o 
  -3  14   6       27.71       28.32      7.54 o 
  -2  14   6      229.98      242.43     17.02 o 
  -1  14   6       26.54       24.44      6.14 o 
   0  14   6        0.74        3.31      3.87 o 
   1  14   6        2.89        3.73      4.83 o 
   2  14   6       49.31       52.74      9.18 o 
   3  14   6        0.91       -4.79      6.76 o 
   4  14   6        4.82        2.71      4.30 o 
   5  14   6       12.65       13.57      4.23 o 
  -4  15   6        2.15        0.90      8.07 o 
  -3  15   6        4.79        5.91      7.57 o 
  -2  15   6      121.37      118.94     12.66 o 
  -1  15   6       67.16       63.08      9.28 o 
   0  15   6       35.03       37.30      5.52 o 
   1  15   6      102.66      114.08     10.56 o 
   2  15   6       15.82       21.95      6.97 o 
   3  15   6      113.20      118.69     10.73 o 
   4  15   6      113.37      130.39      9.69 o 
  -4  16   6       38.12       28.76      5.73 o 
  -3  16   6      311.98      301.13     16.75 o 
  -2  16   6       48.31       46.92      8.45 o 
  -1  16   6      208.10      198.26     14.92 o 
   0  16   6      192.16      201.60     10.13 o 
   1  16   6      148.69      133.61     12.90 o 
   2  16   6      108.33      133.79     11.05 o 
   3  16   6        9.26       21.86      5.23 o 
   4  16   6       57.51       75.74      7.14 o 
  -4  17   6        0.48       -3.91      4.29 o 
  -3  17   6        3.55        0.63      5.11 o 
  -2  17   6        0.06       18.98      5.93 o 
  -1  17   6       22.66        2.46      6.50 o 
   0  17   6       98.02      100.96      7.74 o 
   1  17   6      209.46      173.06     15.27 o 
   2  17   6       16.15       18.70      4.91 o 
   3  17   6       15.02       33.05      5.41 o 
  -3  18   6        0.07       -1.46      3.87 o 
  -2  18   6        5.96       -3.84      5.43 o 
  -1  18   6       50.07       57.47      9.49 o 
   0  18   6       13.25       10.86      4.75 o 
   1  18   6        5.23       11.83      6.18 o 
   2  18   6        1.05        3.30      4.51 o 
   3  18   6        8.07       16.98      3.99 o 
  -2  19   6       40.95       16.50      7.63 o 
  -1  19   6       95.65       76.66     10.24 o 
   0  19   6       56.18       56.32      5.26 o 
   1  19   6       35.85       31.31      5.47 o 
   2  19   6       32.44       27.73      6.04 o 
  -2  20   6       10.53       13.64      3.58 o 
  -1  20   6       13.08       17.12      4.31 o 
   0  20   6        0.16       -0.78      3.54 o 
   1  20   6        2.59        4.12      3.17 o 
   2  20   6       11.20       10.19      4.13 o 
   0  21   6       26.15       22.09      3.28 o 
  -6   1   7       35.56       39.63      6.87 o 
  -5   1   7        0.11       -7.24      7.24 o 
  -4   1   7       50.59       45.55      7.29 o 
  -3   1   7        8.30       34.92      5.15 o 
  -2   1   7        1.90        2.69      4.51 o 
  -1   1   7     1603.41     1628.72     32.83 o 
   0   1   7     2062.69     2229.95     82.27 o 
   1   1   7       18.70       20.80      3.99 o 
   2   1   7     2182.34     2211.54     44.18 o 
   3   1   7       21.55       18.76      5.18 o 
   4   1   7        0.37        3.55      5.43 o 
   5   1   7       42.52       55.83      9.14 o 
   6   1   7        4.97        5.15      4.27 o 
  -6   2   7       50.04       39.83      8.03 o 
  -5   2   7      152.94      141.62     12.61 o 
  -4   2   7       64.59       60.35      8.66 o 
  -3   2   7      523.93      492.54     18.80 o 
  -2   2   7     1224.88     1150.31     30.80 o 
  -1   2   7       22.83       25.66      3.90 o 
   0   2   7      436.51      329.03      9.62 o 
   1   2   7     1744.53     1894.50     36.31 o 
   2   2   7     1387.49     1559.95     36.32 o 
   3   2   7       39.12       35.61      6.33 o 
   4   2   7      144.37      144.48     11.97 o 
   5   2   7        0.33       -3.65      5.58 o 
   6   2   7        3.54        0.63      4.94 o 
  -6   3   7        3.37       -3.77      5.96 o 
  -5   3   7      492.74      457.17     21.60 o 
  -4   3   7      781.49      697.79     25.42 o 
  -3   3   7       81.82       86.61      8.10 o 
  -2   3   7     1528.25     1572.82     37.14 o 
  -1   3   7      602.52      784.21     22.27 o 
   0   3   7      870.96      859.29     24.43 o 
   1   3   7        5.05        3.62      3.83 o 
   2   3   7      595.32      541.02     16.96 o 
   3   3   7      278.43      405.23     16.80 o 
   4   3   7       16.99       21.67      6.37 o 
   5   3   7      122.93      120.54     11.94 o 
   6   3   7        0.01        2.46      3.90 o 
  -6   4   7       87.60       86.60      9.96 o 
  -5   4   7       35.82       24.62      7.15 o 
  -4   4   7        8.44       19.55      5.98 o 
  -3   4   7      121.90      137.89     10.21 o 
  -2   4   7     1756.45     2218.06     46.38 o 
  -1   4   7      558.72      601.85     16.49 o 
   0   4   7     1081.17      899.62     27.28 o 
   1   4   7      841.80      729.08     21.54 o 
   2   4   7      150.83      193.89     10.31 o 
   3   4   7      140.43      172.96     12.02 o 
   4   4   7       34.38       34.11      6.61 o 
   5   4   7       46.79       48.84      8.68 o 
   6   4   7       52.47       36.15      7.43 o 
  -6   5   7        8.73        0.88      7.50 o 
  -5   5   7       19.64       -3.69      8.79 o 
  -4   5   7        1.07        0.00      5.86 o 
  -3   5   7      127.78       93.11      8.45 o 
  -2   5   7       58.19       51.17      6.03 o 
  -1   5   7     5240.21     5136.67     76.51 o 
   0   5   7      763.61      802.36     16.08 o 
   1   5   7     7803.87     7968.71    105.40 o 
   2   5   7      642.61      602.64     18.68 o 
   3   5   7      140.89      138.59     10.37 o 
   4   5   7      144.69      143.46     11.69 o 
   5   5   7       24.91       42.44      7.78 o 
   6   5   7        3.30        4.23      5.82 o 
  -6   6   7        4.07        2.46      6.21 o 
  -5   6   7        7.93        0.00      6.85 o 
  -4   6   7      373.89      370.62     18.68 o 
  -3   6   7        1.28        5.23      6.19 o 
  -2   6   7      167.06      192.72     11.23 o 
  -1   6   7      167.03      155.96      9.16 o 
   0   6   7       80.97      126.99     13.56 o 
   1   6   7     1110.82     1131.39     30.42 o 
   2   6   7      443.07      513.87     17.51 o 
   3   6   7      319.01      337.73     16.02 o 
   4   6   7       11.95       14.19      5.72 o 
   5   6   7       75.84       85.58     10.88 o 
   6   6   7        0.69       -0.75      4.48 o 
  -6   7   7       24.18       26.76      7.10 o 
  -5   7   7        0.19        6.01      8.24 o 
  -4   7   7      294.35      289.44     17.12 o 
  -3   7   7      125.54      127.29     10.21 o 
  -2   7   7       21.63       43.21      6.19 o 
  -1   7   7       58.43       73.99      7.51 o 
   0   7   7     2106.43     2282.41     32.31 o 
   1   7   7     2081.96     2457.42     48.90 o 
   2   7   7        1.77       -1.68      5.33 o 
   3   7   7        1.20       18.01      5.90 o 
   4   7   7       14.96       21.03      6.23 o 
   5   7   7       95.15      104.37     10.66 o 
   6   7   7        0.30        2.42      4.08 o 
  -6   8   7        0.63        2.05      6.76 o 
  -5   8   7        2.48       -1.52      6.61 o 
  -4   8   7      141.92      161.97     13.78 o 
  -3   8   7      373.33      462.98     20.11 o 
  -2   8   7      853.59      891.30     25.80 o 
  -1   8   7       96.62       99.17      7.90 o 
   0   8   7     1563.99     1530.57     61.89 o 
   1   8   7       89.04       88.81      7.90 o 
   2   8   7      494.33      506.79     18.87 o 
   3   8   7      451.14      451.00     19.91 o 
   4   8   7      589.10      673.23     25.19 o 
   5   8   7       10.82       12.89      6.11 o 
   6   8   7        0.08       -4.05      4.05 o 
  -6   9   7        1.40       -8.02      8.02 o 
  -5   9   7       55.50       50.47      7.93 o 
  -4   9   7      114.49      120.90     11.27 o 
  -3   9   7        4.22        3.20      5.07 o 
  -2   9   7      259.47      300.50     15.25 o 
  -1   9   7      241.43      226.13     12.69 o 
   0   9   7      880.70      798.95     40.03 o 
   1   9   7       59.98       41.15      5.66 o 
   2   9   7      958.70      938.96     26.90 o 
   3   9   7      100.49       96.34      9.74 o 
   4   9   7       12.24       23.57      6.42 o 
   5   9   7        1.52        2.14      5.41 o 
  -5  10   7        6.80       10.92      6.18 o 
  -4  10   7       63.38       46.63      8.86 o 
  -3  10   7      139.83      110.26     10.83 o 
  -2  10   7      111.15      123.16     10.88 o 
  -1  10   7     1077.60     1126.48     30.02 o 
   0  10   7        8.27        8.94      5.05 o 
   1  10   7       37.53       39.51      5.72 o 
   2  10   7      639.93      606.42     22.42 o 
   3  10   7      943.90      977.87     30.62 o 
   4  10   7       32.61       30.77      6.82 o 
   5  10   7        0.25        2.99      4.56 o 
  -5  11   7        1.16       -4.58      7.15 o 
  -4  11   7       40.43       19.84      7.31 o 
  -3  11   7      286.30      253.97     16.69 o 
  -2  11   7      379.18      387.98     18.17 o 
  -1  11   7      769.71      705.58     24.26 o 
   0  11   7      282.44      251.87     15.49 o 
   1  11   7      141.21      175.59     11.93 o 
   2  11   7      113.06      110.08     10.14 o 
   3  11   7      267.72      164.21     13.46 o 
   4  11   7      444.15      426.63     20.07 o 
   5  11   7       34.15       45.91      7.06 o 
  -5  12   7        0.08        0.82      5.43 o 
  -4  12   7       26.07       59.21      8.11 o 
  -3  12   7       79.46       84.97     10.85 o 
  -2  12   7        2.61        6.18      7.31 o 
  -1  12   7      318.27      296.37     16.34 o 
   0  12   7        2.83        9.66      4.27 o 
   1  12   7      139.06      153.40     12.13 o 
   2  12   7      277.45      292.37     16.32 o 
   3  12   7      834.53      790.77     27.73 o 
   4  12   7        1.32        3.47      4.48 o 
   5  12   7        8.92       16.43      5.39 o 
  -5  13   7        9.13       15.45      4.80 o 
  -4  13   7      154.47      181.12     13.12 o 
  -3  13   7      301.58      364.57     18.69 o 
  -2  13   7       21.88       10.23      7.24 o 
  -1  13   7      294.08      290.55     16.46 o 
   0  13   7       45.27       45.43      5.30 o 
   1  13   7       11.91       23.02      6.40 o 
   2  13   7     1073.31      998.00     31.06 o 
   3  13   7        4.17        3.73      5.71 o 
   4  13   7        4.85        5.72      4.05 o 
   5  13   7       30.50       14.68      5.29 o 
  -4  14   7        2.52        3.99      7.19 o 
  -3  14   7       44.25       46.81      7.67 o 
  -2  14   7     1359.44     1419.77     39.55 o 
  -1  14   7      143.88      147.70     13.12 o 
   0  14   7      127.39      120.76      8.01 o 
   1  14   7      214.58      222.00     14.72 o 
   2  14   7        9.89       15.91      5.50 o 
   3  14   7      130.97      140.45     11.54 o 
   4  14   7       93.37       89.22      8.82 o 
  -4  15   7       30.86       35.85      6.85 o 
  -3  15   7        4.88        4.62      6.74 o 
  -2  15   7       32.11       24.63      7.74 o 
  -1  15   7       40.18       53.65      9.09 o 
   0  15   7      334.02      302.88     12.35 o 
   1  15   7      277.22      262.02     16.25 o 
   2  15   7      295.79      291.82     17.59 o 
   3  15   7       48.86       52.78      8.71 o 
   4  15   7      103.48       91.29      8.35 o 
  -4  16   7        5.73        3.56      4.87 o 
  -3  16   7        4.31        0.00      6.94 o 
  -2  16   7      353.94      408.27     21.82 o 
  -1  16   7        0.38       -3.69      4.76 o 
   0  16   7        1.25       -0.51      4.24 o 
   1  16   7      192.69      180.96     13.89 o 
   2  16   7       71.32       78.14      8.74 o 
   3  16   7       20.92       39.41      5.87 o 
   4  16   7      241.50      297.29     12.84 o 
  -3  17   7      122.59      127.94     10.87 o 
  -2  17   7       31.51       39.81      8.09 o 
  -1  17   7      315.84      320.40     18.58 o 
   0  17   7       44.37       53.05      8.48 o 
   1  17   7       22.70       16.34      5.55 o 
   2  17   7        9.32        5.71      4.40 o 
   3  17   7       45.12       34.90      6.46 o 
  -3  18   7       53.22       50.10      6.26 o 
  -2  18   7       78.23       65.82      9.44 o 
  -1  18   7      229.17      230.00     15.71 o 
   0  18   7       33.03       48.79      5.16 o 
   1  18   7        8.79        2.12      5.02 o 
   2  18   7        0.81       -5.29      5.29 o 
   3  18   7        4.98        2.06      5.19 o 
  -2  19   7        3.54        1.56      4.31 o 
  -1  19   7       57.95       62.86      8.02 o 
   0  19   7        1.08        5.48      2.54 o 
   1  19   7      109.29      131.94     10.33 o 
   2  19   7       32.15       45.27      6.30 o 
  -1  20   7       63.74       55.48      6.97 o 
   0  20   7        2.32        1.98      2.93 o 
   1  20   7       58.84       56.32      7.78 o 
  -6   0   8        0.28       -1.88      5.47 o 
  -5   0   8       90.42      111.49     11.24 o 
  -4   0   8        3.81        2.42      4.52 o 
  -3   0   8      171.22      270.93     14.14 o 
  -2   0   8       28.43       18.15      4.27 o 
  -1   0   8      659.12      729.88     21.72 o 
   0   0   8      139.25      176.14     12.39 o 
   1   0   8      239.60      274.34     10.76 o 
   2   0   8      258.96      201.86     10.40 o 
   3   0   8      109.75      127.04     10.51 o 
   4   0   8       72.25       74.23      9.00 o 
   5   0   8      155.56      185.81     13.75 o 
   6   0   8        1.76        5.52      6.76 o 
  -6   1   8        3.02        1.89      3.55 o 
  -5   1   8       39.08       36.96      7.78 o 
  -4   1   8        0.06        0.83      5.89 o 
  -3   1   8      398.82      411.79     17.34 o 
  -2   1   8      389.97      458.15     16.32 o 
  -1   1   8        6.00       11.16      3.16 o 
   0   1   8     1901.71     1883.51     33.68 o 
   1   1   8      254.33      274.03     10.87 o 
   2   1   8     1069.98     1136.77     31.16 o 
   3   1   8      339.81      389.97     16.67 o 
   4   1   8       55.24       54.61      7.79 o 
   5   1   8        8.93        0.85      4.76 o 
   6   1   8        8.58        3.66      5.34 o 
  -6   2   8       38.33       44.42      7.39 o 
  -5   2   8      141.12      164.01     13.12 o 
  -4   2   8       77.88       90.68      9.80 o 
  -3   2   8      228.68      209.60     12.71 o 
  -2   2   8     1788.23     1865.84     42.07 o 
  -1   2   8       21.11       39.09      5.01 o 
   0   2   8     1055.63     1242.83     20.02 o 
   1   2   8      109.17       99.81      6.97 o 
   2   2   8       30.41       28.24      4.41 o 
   3   2   8      151.32      121.58      9.39 o 
   4   2   8       22.05       44.09      7.75 o 
   5   2   8        7.82       -3.63      6.96 o 
   6   2   8       58.40       55.11      8.24 o 
  -6   3   8        0.68       -0.90      4.31 o 
  -5   3   8       27.94       20.26      7.74 o 
  -4   3   8        1.18       -0.79      5.44 o 
  -3   3   8       59.29       55.68      7.01 o 
  -2   3   8      128.73       79.82      7.38 o 
  -1   3   8      926.03      824.84     24.19 o 
   0   3   8      142.67      256.82      7.29 o 
   1   3   8       13.17       22.99      4.56 o 
   2   3   8       93.88      107.25      8.00 o 
   3   3   8        4.81       -2.82      4.88 o 
   4   3   8      155.20      154.81     11.93 o 
   5   3   8        0.89        1.27      5.50 o 
   6   3   8        0.13        0.00      2.91 o 
  -6   4   8       18.02       -6.07      6.99 o 
  -5   4   8      215.26      215.91     15.29 o 
  -4   4   8      360.22      430.25     20.67 o 
  -3   4   8       18.05       34.62      5.97 o 
  -2   4   8      139.68      200.75     11.17 o 
  -1   4   8       59.01       72.11      6.43 o 
   0   4   8     1363.49     1644.79     24.76 o 
   1   4   8       90.31      218.09     10.03 o 
   2   4   8      804.69      779.25     21.95 o 
   3   4   8      153.86      193.35     12.55 o 
   4   4   8      880.83      978.94     30.59 o 
   5   4   8       15.26        9.13      4.91 o 
   6   4   8        1.10        0.83      5.09 o 
  -6   5   8       46.15       28.03      8.04 o 
  -5   5   8       10.43        7.54      5.98 o 
  -4   5   8      123.29       99.54     11.36 o 
  -3   5   8        0.94       -3.05      5.29 o 
  -2   5   8      255.66      210.84     11.58 o 
  -1   5   8      316.07      351.42     13.71 o 
   0   5   8     2105.10     2464.67     74.10 o 
   1   5   8     2528.55     2326.97     45.98 o 
   2   5   8      414.91      373.10     15.13 o 
   3   5   8      106.06       90.05      8.89 o 
   4   5   8      304.53      312.29     17.63 o 
   5   5   8        6.74       -5.84      7.11 o 
   6   5   8        0.30        1.59      2.96 o 
  -6   6   8        6.38        4.70      7.93 o 
  -5   6   8       90.17       89.40      9.50 o 
  -4   6   8      278.68      262.76     15.68 o 
  -3   6   8        0.86        0.00      5.48 o 
  -2   6   8      249.70      277.57     13.69 o 
  -1   6   8      104.52      141.91      9.02 o 
   0   6   8        1.28        1.10      3.48 o 
   1   6   8      252.06      180.66      9.87 o 
   2   6   8       11.97       15.63      4.37 o 
   3   6   8      279.69      260.28     14.78 o 
   4   6   8       35.20       30.60      6.92 o 
   5   6   8       18.44       18.36      3.83 o 
   6   6   8       34.59       39.17      5.55 o 
  -6   7   8        0.04       -7.88      7.88 o 
  -5   7   8       33.94       35.76      6.61 o 
  -4   7   8      954.34      972.22     31.07 o 
  -3   7   8      661.92      705.00     24.80 o 
  -2   7   8      801.98      816.92     24.53 o 
  -1   7   8      472.19      451.59     16.53 o 
   0   7   8     4398.23     4764.54     54.02 o 
   1   7   8      389.23      248.90     12.52 o 
   2   7   8      783.59      770.11     23.46 o 
   3   7   8       95.81       97.73      9.74 o 
   4   7   8       16.50       16.21      5.98 o 
   5   7   8        1.40        2.31      5.16 o 
   6   7   8        0.06        1.78      3.01 o 
  -6   8   8        0.23       -1.25      7.29 o 
  -5   8   8       18.90       22.10      5.86 o 
  -4   8   8      318.18      356.85     19.58 o 
  -3   8   8      351.50      402.42     19.01 o 
  -2   8   8      221.23      250.89     13.92 o 
  -1   8   8      104.94      110.46      9.24 o 
   0   8   8      161.03      140.33      6.99 o 
   1   8   8     1038.42      788.00     22.70 o 
   2   8   8      115.74       94.45      9.42 o 
   3   8   8     1695.85     1907.57     51.31 o 
   4   8   8      117.38      103.79     11.15 o 
   5   8   8       65.59       63.75      8.91 o 
   6   8   8        7.71       12.05      3.83 o 
  -5   9   8        0.04       -1.06      6.22 o 
  -4   9   8       94.06      115.54     11.15 o 
  -3   9   8       20.13        9.96      4.98 o 
  -2   9   8       82.74      102.64      9.06 o 
  -1   9   8      452.77      571.14     20.83 o 
   0   9   8      288.86      300.63     10.08 o 
   1   9   8       58.77       43.63      6.19 o 
   2   9   8      168.58      174.98     11.97 o 
   3   9   8      367.70      381.83     18.59 o 
   4   9   8       17.07       20.23      5.47 o 
   5   9   8        3.60        5.16      5.57 o 
  -5  10   8       39.94       47.83      7.99 o 
  -4  10   8        4.60        0.85      7.29 o 
  -3  10   8      670.95      666.75     25.59 o 
  -2  10   8        7.83       11.63      6.44 o 
  -1  10   8       24.51       44.99      7.46 o 
   0  10   8        2.25        1.03      4.11 o 
   1  10   8       34.59       44.88      6.40 o 
   2  10   8      197.63      157.38     11.83 o 
   3  10   8       71.58       79.53     10.17 o 
   4  10   8        5.18        7.43      4.75 o 
   5  10   8       15.38        6.67      7.07 o 
  -5  11   8       61.33       68.97      7.54 o 
  -4  11   8       62.53       62.62      8.50 o 
  -3  11   8      630.38      637.99     25.77 o 
  -2  11   8      233.93      241.55     15.08 o 
  -1  11   8      385.12      399.43     19.62 o 
   0  11   8       80.83       87.77      6.87 o 
   1  11   8        6.28       -4.22      4.72 o 
   2  11   8       41.35       33.89      7.53 o 
   3  11   8       11.68        5.05      5.93 o 
   4  11   8       22.92       23.11      5.80 o 
   5  11   8       39.20       43.40      7.89 o 
  -5  12   8        2.44        3.94      6.04 o 
  -4  12   8        0.98       14.06      5.07 o 
  -3  12   8       99.75      156.85     12.54 o 
  -2  12   8      578.85      648.09     25.94 o 
  -1  12   8      269.89      291.43     16.62 o 
   0  12   8      145.90      119.79      7.52 o 
   1  12   8       62.60       98.90     10.30 o 
   2  12   8      268.79      273.17     15.61 o 
   3  12   8       13.35       19.37      7.10 o 
   4  12   8        5.03       12.77      5.15 o 
   5  12   8       15.69       20.26      4.51 o 
  -5  13   8       50.11       72.57      6.69 o 
  -4  13   8      151.84      148.40     12.48 o 
  -3  13   8      228.34      244.61     16.37 o 
  -2  13   8      113.64      133.68     13.85 o 
  -1  13   8        4.06        0.00      6.74 o 
   0  13   8      125.23      145.23      8.44 o 
   1  13   8       52.84       59.24      8.73 o 
   2  13   8      131.32      129.20     11.27 o 
   3  13   8      221.33      220.61     14.67 o 
   4  13   8       13.16        7.60      5.02 o 
   5  13   8       10.19       12.16      3.30 o 
  -4  14   8        1.77        2.57      5.84 o 
  -3  14   8       48.77       62.13     10.35 o 
  -2  14   8        1.10       -1.68      4.93 o 
  -1  14   8       25.49       36.75      8.59 o 
   0  14   8       53.43       36.45      8.93 o 
   1  14   8       35.20       29.21      7.61 o 
   2  14   8      412.19      399.57     19.61 o 
   3  14   8       56.35       83.76      9.20 o 
   4  14   8        3.49        3.67      4.86 o 
  -4  15   8        8.02       17.14      5.78 o 
  -3  15   8        0.74        0.00      5.37 o 
  -2  15   8      397.98      432.47     22.74 o 
  -1  15   8       46.75       35.96      9.32 o 
   0  15   8      309.01      296.71     20.46 o 
   1  15   8      205.43      209.03     14.29 o 
   2  15   8      173.55      177.93     12.79 o 
   3  15   8      140.06      128.28     11.47 o 
   4  15   8        2.25       -1.48      4.09 o 
  -4  16   8       30.36       22.70      5.18 o 
  -3  16   8        0.75       -7.17      7.17 o 
  -2  16   8       55.19       52.87      9.63 o 
  -1  16   8       39.46       35.76      7.81 o 
   0  16   8       11.67        0.58      5.28 o 
   1  16   8        1.38       -2.34      5.50 o 
   2  16   8       21.81       10.67      5.40 o 
   3  16   8        9.26        0.96      4.80 o 
   4  16   8      125.04      116.21      7.79 o 
  -3  17   8        9.08       19.40      4.98 o 
  -2  17   8       27.53       15.15      7.40 o 
  -1  17   8        4.37        4.77      5.59 o 
   0  17   8        2.58        1.75      3.95 o 
   1  17   8      107.14      100.06     10.38 o 
   2  17   8       25.93       26.77      6.18 o 
   3  17   8       31.14       31.80      5.89 o 
  -3  18   8       39.19       37.56      6.85 o 
  -2  18   8       54.25       73.43      9.07 o 
  -1  18   8        3.25       -4.05      5.16 o 
   0  18   8        1.61        1.22      3.67 o 
   1  18   8        3.66       14.18      3.88 o 
   2  18   8       30.78       39.35      6.32 o 
   3  18   8       34.30       49.67      6.18 o 
  -2  19   8       41.00       27.02      5.27 o 
  -1  19   8        1.01       -1.70      4.94 o 
   0  19   8        2.23        3.67      3.60 o 
   1  19   8        9.88        6.80      5.01 o 
   2  19   8        5.81        3.51      3.77 o 
  -1  20   8       52.15       34.66      5.09 o 
   0  20   8        2.79        3.35      2.70 o 
   1  20   8       10.13       17.02      4.08 o 
  -6   1   9        1.69        3.72      4.29 o 
  -5   1   9       33.26       29.46      8.04 o 
  -4   1   9        3.14        0.00      6.67 o 
  -3   1   9      152.43      171.47     11.66 o 
  -2   1   9      478.07      476.87     17.06 o 
  -1   1   9     1075.52     1135.57     29.39 o 
   0   1   9      349.43      407.94      9.62 o 
   1   1   9       77.86      119.91      7.78 o 
   2   1   9      692.74      778.08     21.92 o 
   3   1   9      326.02      349.18     16.34 o 
   4   1   9      268.05      277.09     16.14 o 
   5   1   9       30.46       16.84      6.30 o 
   6   1   9       18.64       15.36      5.32 o 
  -6   2   9        0.09       -4.40      4.40 o 
  -5   2   9       20.03       27.50      5.94 o 
  -4   2   9       89.83      103.41     10.37 o 
  -3   2   9       27.16        3.24      7.24 o 
  -2   2   9      263.79      282.27     13.07 o 
  -1   2   9       16.69       13.64      3.44 o 
   0   2   9     4137.19     4451.21     93.65 o 
   1   2   9      777.44      730.48     23.04 o 
   2   2   9      276.76      251.86     12.57 o 
   3   2   9       16.01       15.89      4.09 o 
   4   2   9        0.30        0.00      4.38 o 
   5   2   9        1.48       -4.40      4.40 o 
   6   2   9       20.74       19.09      4.49 o 
  -6   3   9       37.39       38.37      7.68 o 
  -5   3   9        7.10       -3.73      6.47 o 
  -4   3   9       35.07       30.25      7.45 o 
  -3   3   9        2.32       -1.02      4.87 o 
  -2   3   9      362.31      407.86     16.20 o 
  -1   3   9      721.89      794.18     25.08 o 
   0   3   9        0.27       12.58      2.86 o 
   1   3   9      161.91      216.25     10.53 o 
   2   3   9       74.97       57.81      6.83 o 
   3   3   9        2.00       -3.02      4.61 o 
   4   3   9       35.39       42.43      7.31 o 
   5   3   9       94.74       82.35      9.91 o 
   6   3   9       50.99       45.84      6.14 o 
  -6   4   9        0.98       -3.84      4.43 o 
  -5   4   9      265.92      305.45     17.74 o 
  -4   4   9      472.48      521.54     22.95 o 
  -3   4   9      202.66      170.14     12.22 o 
  -2   4   9      177.53      190.22     11.23 o 
  -1   4   9     1362.40     1393.86     34.97 o 
   0   4   9     1873.89     1959.26     29.12 o 
   1   4   9     1499.40     1760.74     39.33 o 
   2   4   9      214.49      289.70     13.58 o 
   3   4   9      105.70       96.60      9.49 o 
   4   4   9      134.93      203.55     14.33 o 
   5   4   9      165.07      176.05     14.17 o 
   6   4   9       66.21       65.46      7.71 o 
  -6   5   9       15.14        4.80      7.08 o 
  -5   5   9        2.13       -6.62      6.62 o 
  -4   5   9      227.06      233.93     16.11 o 
  -3   5   9       15.23       11.41      3.95 o 
  -2   5   9      438.67      442.08     17.45 o 
  -1   5   9     2357.42     2557.32     51.60 o 
   0   5   9      422.35      379.23     13.51 o 
   1   5   9       54.18       67.34      6.97 o 
   2   5   9       11.27       13.85      5.29 o 
   3   5   9      631.41      661.90     23.46 o 
   4   5   9       45.52       36.50      9.03 o 
   5   5   9       68.24       50.13      9.57 o 
   6   5   9        2.28       -0.95      3.95 o 
  -6   6   9        7.85       -7.61      7.61 o 
  -5   6   9       12.02       20.33      5.34 o 
  -4   6   9       14.55       26.59      7.53 o 
  -3   6   9       31.45       36.00      6.28 o 
  -2   6   9      223.70      210.97     12.47 o 
  -1   6   9        5.72        2.48      3.19 o 
   0   6   9     1775.45     1718.01     88.33 o 
   1   6   9      641.35      582.45     18.65 o 
   2   6   9       90.81       73.55      8.45 o 
   3   6   9      263.70      232.47     14.92 o 
   4   6   9       67.59       77.97     11.15 o 
   5   6   9       90.30      107.21     10.21 o 
   6   6   9        1.59        4.54      3.27 o 
  -6   7   9       42.40       38.34      8.21 o 
  -5   7   9        1.06       -2.28      7.19 o 
  -4   7   9      522.29      505.93     22.74 o 
  -3   7   9      622.80      533.50     22.15 o 
  -2   7   9      161.96      152.89     10.46 o 
  -1   7   9      842.66      980.10     26.27 o 
   0   7   9      539.55      688.94     14.82 o 
   1   7   9        3.48       -2.23      3.69 o 
   2   7   9      201.77      215.22     12.84 o 
   3   7   9      589.52      543.67     22.28 o 
   4   7   9      805.76      804.69     28.90 o 
   5   7   9        3.21       -1.09      5.84 o 
   6   7   9        9.56        8.11      4.02 o 
  -6   8   9       40.72       41.15      7.36 o 
  -5   8   9       36.71       34.29      7.46 o 
  -4   8   9        0.91       -7.68      8.29 o 
  -3   8   9        1.48       -1.60      6.11 o 
  -2   8   9        1.56        3.27      5.65 o 
  -1   8   9      557.30      505.62     18.80 o 
   0   8   9     2873.08     3094.09     49.07 o 
   1   8   9      733.35      656.03     21.57 o 
   2   8   9      842.06      893.50     27.14 o 
   3   8   9       49.84       80.20      9.35 o 
   4   8   9       26.55       19.23      6.65 o 
   5   8   9       61.50       45.35      8.56 o 
  -5   9   9       14.81       16.05      6.36 o 
  -4   9   9        6.52       -2.53      5.66 o 
  -3   9   9        4.17        0.00      6.08 o 
  -2   9   9      782.38      888.13     27.87 o 
  -1   9   9      100.84      112.07     10.23 o 
   0   9   9       62.73       41.44      4.66 o 
   1   9   9       22.61       29.53      7.24 o 
   2   9   9      106.93       81.51      9.46 o 
   3   9   9       12.76        6.37      6.86 o 
   4   9   9       61.98       74.99      9.11 o 
   5   9   9        0.88       -1.28      4.34 o 
  -5  10   9       55.81       51.63      8.21 o 
  -4  10   9        5.74       -1.24      7.31 o 
  -3  10   9      146.67      138.09     11.91 o 
  -2  10   9      202.68      218.73     14.78 o 
  -1  10   9      992.86      920.05     29.00 o 
   0  10   9      227.61      218.50     15.16 o 
   1  10   9      440.90      485.18     19.86 o 
   2  10   9      297.20      279.25     15.81 o 
   3  10   9      723.42      805.84     27.97 o 
   4  10   9       23.92       16.77      6.61 o 
   5  10   9       21.27       35.03      5.54 o 
  -5  11   9       12.24       19.32      4.55 o 
  -4  11   9        6.22        5.69      7.24 o 
  -3  11   9      856.29      855.75     30.42 o 
  -2  11   9      282.10      285.65     16.64 o 
  -1  11   9      985.68     1131.45     32.91 o 
   0  11   9       53.46       71.83      6.27 o 
   1  11   9       57.25       65.31      8.75 o 
   2  11   9      694.15      637.14     24.55 o 
   3  11   9       37.62       42.88      7.79 o 
   4  11   9        1.69        3.21      5.44 o 
   5  11   9       40.72       51.31      7.06 o 
  -5  12   9       18.02       24.88      5.91 o 
  -4  12   9        1.01       -5.54      7.26 o 
  -3  12   9      700.16      717.67     27.21 o 
  -2  12   9      256.23      315.98     17.33 o 
  -1  12   9      414.43      373.28     19.13 o 
   0  12   9       90.32       73.48      6.46 o 
   1  12   9       58.33       51.80      7.95 o 
   2  12   9        8.42        9.49      5.52 o 
   3  12   9       14.56        1.29      7.90 o 
   4  12   9        3.45        4.49      7.63 o 
   5  12   9       10.32       10.21      4.91 o 
  -5  13   9       14.74       12.30      4.47 o 
  -4  13   9       22.28       18.76      6.48 o 
  -3  13   9        1.75       -4.93      6.96 o 
  -2  13   9      618.58      543.85     24.87 o 
  -1  13   9       79.91      115.91     12.16 o 
   0  13   9      130.25      121.47      8.36 o 
   1  13   9        6.71        9.41      4.61 o 
   2  13   9       21.88       13.96      6.99 o 
   3  13   9       47.44       85.42     10.09 o 
   4  13   9        7.90       10.20      4.86 o 
  -4  14   9       22.93       15.91      6.05 o 
  -3  14   9       30.28       25.62      7.43 o 
  -2  14   9      233.24      220.23     16.03 o 
  -1  14   9       19.48       19.47      6.75 o 
   0  14   9     1471.44     1420.81     27.75 o 
   1  14   9      407.71      443.15     21.21 o 
   2  14   9      253.19      275.47     16.88 o 
   3  14   9       72.36       61.40      8.21 o 
   4  14   9        4.00        5.96      4.29 o 
  -4  15   9        5.67       -5.96      6.75 o 
  -3  15   9       21.06       26.32      6.94 o 
  -2  15   9      299.19      256.43     16.99 o 
  -1  15   9        1.77        0.00      9.28 o 
   0  15   9       57.76       74.55      6.83 o 
   1  15   9       12.25        6.44      7.63 o 
   2  15   9       11.10       18.95      5.65 o 
   3  15   9        1.24        1.07      6.53 o 
   4  15   9       70.28       80.07      7.40 o 
  -4  16   9       73.23       82.77      8.18 o 
  -3  16   9        3.79        1.92      6.79 o 
  -2  16   9      150.02      176.32     14.44 o 
  -1  16   9      216.78      224.37     15.46 o 
   0  16   9      225.63      210.16     10.47 o 
   1  16   9       20.13       27.98      5.94 o 
   2  16   9        1.71       12.97      4.88 o 
   3  16   9        5.94        3.74      4.40 o 
  -3  17   9       23.04       24.42      5.91 o 
  -2  17   9       12.22        7.58      7.14 o 
  -1  17   9      128.97      149.37     12.65 o 
   0  17   9       43.35       56.65      6.22 o 
   1  17   9      214.20      205.84     14.67 o 
   2  17   9       50.42       56.14      7.40 o 
   3  17   9       37.66       36.13      5.47 o 
  -3  18   9        4.36        1.81      4.06 o 
  -2  18   9       58.31       42.85      7.82 o 
  -1  18   9      115.17       93.00      9.81 o 
   0  18   9       77.43       86.19     11.70 o 
   1  18   9      124.99      160.56     11.17 o 
   2  18   9        0.50       -1.60      4.24 o 
  -2  19   9        7.26        6.28      3.35 o 
  -1  19   9      325.69      377.40     16.73 o 
   0  19   9        0.14        0.14      3.46 o 
   1  19   9       36.97       32.76      6.42 o 
   2  19   9        1.84        0.00      3.98 o 
  -1  20   9        0.50       -1.17      4.20 o 
   0  20   9      117.58      112.01      9.40 o 
   1  20   9        9.20        6.90      3.70 o 
  -6   0  10        0.02       -5.01      5.01 o 
  -5   0  10      350.88      291.33     17.01 o 
  -4   0  10       68.97       70.08      8.43 o 
  -3   0  10       31.16       22.81      6.54 o 
  -2   0  10      309.34      399.51     16.28 o 
  -1   0  10      397.71      386.82     14.49 o 
   0   0  10     3530.47     3396.08    117.62 o 
   1   0  10     3569.67     3571.04     61.22 o 
   2   0  10     1220.50     1354.63     36.60 o 
   3   0  10       24.06       34.39      5.55 o 
   4   0  10      107.85       90.05     10.58 o 
   5   0  10      392.09      448.79     21.05 o 
   6   0  10      161.61      150.42     11.61 o 
  -6   1  10        5.57        4.08      4.08 o 
  -5   1  10      115.42       85.42     10.63 o 
  -4   1  10       11.70        4.47      5.72 o 
  -3   1  10       41.97       37.92      7.18 o 
  -2   1  10      354.11      385.43     15.81 o 
  -1   1  10       14.73       19.51      4.49 o 
   0   1  10       86.50      150.33      6.17 o 
   1   1  10      196.28      197.30     10.02 o 
   2   1  10       81.35       75.38      7.14 o 
   3   1  10        2.73        0.72      3.59 o 
   4   1  10       51.10       53.56      7.67 o 
   5   1  10       87.46       97.90     11.34 o 
   6   1  10       36.55       31.14      5.97 o 
  -6   2  10       23.03       17.20      5.97 o 
  -5   2  10        5.20        1.34      5.82 o 
  -4   2  10      160.20      156.37     13.53 o 
  -3   2  10        6.72        5.29      4.59 o 
  -2   2  10        0.15        1.80      3.42 o 
  -1   2  10     1740.29     2083.86     44.43 o 
   0   2  10     1958.61     2087.85     30.34 o 
   1   2  10      292.36      308.10     12.89 o 
   2   2  10      458.52      506.78     17.99 o 
   3   2  10       48.20       51.42      8.31 o 
   4   2  10       60.34       64.72      8.54 o 
   5   2  10        4.65        4.87      4.87 o 
   6   2  10        3.78       -2.46      4.02 o 
  -6   3  10        0.00        4.27      4.61 o 
  -5   3  10      146.08      159.99     13.08 o 
  -4   3  10      240.96      212.89     14.93 o 
  -3   3  10      133.52      159.71     12.13 o 
  -2   3  10      368.29      362.64     16.11 o 
  -1   3  10       76.06       94.84      7.65 o 
   0   3  10      229.70      266.76      8.49 o 
   1   3  10      909.77      879.07     27.55 o 
   2   3  10      398.13      450.92     17.34 o 
   3   3  10      393.15      380.06     17.73 o 
   4   3  10      415.94      426.11     20.87 o 
   5   3  10      106.51       96.30     11.83 o 
   6   3  10        0.06        0.74      4.49 o 
  -6   4  10        8.49        9.59      4.52 o 
  -5   4  10       66.60       83.25     10.30 o 
  -4   4  10       10.42       12.65      6.00 o 
  -3   4  10        5.33       11.76      4.90 o 
  -2   4  10      177.42      205.54     11.93 o 
  -1   4  10      166.16      184.57     10.84 o 
   0   4  10     1319.07     1165.28     22.36 o 
   1   4  10     5001.84     5779.00     88.41 o 
   2   4  10      391.60      361.55     16.21 o 
   3   4  10      175.99      185.32     12.54 o 
   4   4  10      121.57      118.08     11.20 o 
   5   4  10       36.73       33.16      8.86 o 
   6   4  10       21.46       29.60      5.47 o 
  -6   5  10        0.46        4.93      3.94 o 
  -5   5  10       16.83       13.97      6.62 o 
  -4   5  10       67.48       98.08     10.66 o 
  -3   5  10       18.80        5.59      6.82 o 
  -2   5  10        6.52       11.91      4.29 o 
  -1   5  10      115.03      124.23      9.32 o 
   0   5  10      995.52     1060.90     21.82 o 
   1   5  10       79.30       67.67      6.64 o 
   2   5  10       39.00       41.82      6.67 o 
   3   5  10       36.24       21.78      6.78 o 
   4   5  10       25.62       53.80      8.07 o 
   5   5  10       25.57       27.76      6.55 o 
   6   5  10       43.01       47.26      6.26 o 
  -6   6  10        0.05       -6.15      6.15 o 
  -5   6  10      158.66      143.63     11.90 o 
  -4   6  10      100.69       92.26     10.37 o 
  -3   6  10       65.29       54.63      7.79 o 
  -2   6  10        3.71        2.07      4.63 o 
  -1   6  10        1.23       13.78      3.84 o 
   0   6  10      375.97      340.34     14.67 o 
   1   6  10       21.74       21.85      5.69 o 
   2   6  10      395.82      377.58     16.73 o 
   3   6  10        3.43        6.01      7.70 o 
   4   6  10      454.52      436.43     21.72 o 
   5   6  10       26.81       14.93      5.59 o 
   6   6  10        0.03       -2.30      3.55 o 
  -6   7  10        4.91       15.11      5.71 o 
  -5   7  10        3.75        4.52      3.69 o 
  -4   7  10      163.07      165.52     13.00 o 
  -3   7  10      158.14      168.15     13.15 o 
  -2   7  10        3.44       -2.06      7.45 o 
  -1   7  10      512.06      617.91     20.97 o 
   0   7  10        0.03       -2.98      3.43 o 
   1   7  10      290.37      295.84     14.36 o 
   2   7  10      122.52      126.66     10.16 o 
   3   7  10      778.74      762.52     26.80 o 
   4   7  10      602.47      661.15     25.81 o 
   5   7  10       30.86       25.67      6.99 o 
  -5   8  10        9.97        2.84      5.69 o 
  -4   8  10       33.00       26.43      8.07 o 
  -3   8  10       28.31       48.07      7.40 o 
  -2   8  10       67.79      107.39     10.02 o 
  -1   8  10        3.75        4.09      5.41 o 
   0   8  10      406.72      374.18     17.00 o 
   1   8  10      106.81      137.60     10.40 o 
   2   8  10      435.14      466.85     19.98 o 
   3   8  10      112.03      115.66     11.16 o 
   4   8  10        5.23       -1.22      6.61 o 
   5   8  10        3.36        6.72      4.26 o 
  -5   9  10       21.49       27.69      6.86 o 
  -4   9  10      147.20      181.21     14.29 o 
  -3   9  10      644.91      662.57     25.83 o 
  -2   9  10      682.38      817.21     27.58 o 
  -1   9  10       55.25       51.95      7.15 o 
   0   9  10       38.43       43.96      4.48 o 
   1   9  10       39.77       66.42      8.09 o 
   2   9  10       36.71       50.11      8.52 o 
   3   9  10        6.34       -2.46      7.81 o 
   4   9  10       13.39        5.02      4.11 o 
   5   9  10       11.78        3.73      4.58 o 
  -5  10  10       26.68       33.43      6.92 o 
  -4  10  10       48.98       43.32      9.06 o 
  -3  10  10      203.15      232.63     15.95 o 
  -2  10  10      124.73      128.37     10.85 o 
  -1  10  10      768.22      780.82     26.94 o 
   0  10  10       27.08       29.77      4.59 o 
   1  10  10      175.22      152.70     11.76 o 
   2  10  10      575.48      566.35     22.46 o 
   3  10  10      492.21      482.02     21.47 o 
   4  10  10        6.41        4.86      7.08 o 
   5  10  10       11.15        9.00      4.29 o 
  -5  11  10        5.93        3.15      5.98 o 
  -4  11  10        7.28       -1.14      6.75 o 
  -3  11  10       10.74        8.86      6.39 o 
  -2  11  10       83.96      132.91     11.83 o 
  -1  11  10        6.98       -1.18      7.00 o 
   0  11  10        2.27        1.20      3.51 o 
   1  11  10      797.11      720.01     25.70 o 
   2  11  10      997.75     1038.17     32.02 o 
   3  11  10      744.73      777.40     27.71 o 
   4  11  10      168.73      221.53     14.38 o 
   5  11  10        6.75       -3.51      6.46 o 
  -5  12  10        3.10        1.99      5.73 o 
  -4  12  10        4.36        1.10      6.65 o 
  -3  12  10        5.23        5.20      7.58 o 
  -2  12  10      139.33      166.39     13.53 o 
  -1  12  10       16.02       18.97      7.51 o 
   0  12  10       39.21       52.08      5.86 o 
   1  12  10        8.22        0.83      5.51 o 
   2  12  10       84.41       85.01      9.85 o 
   3  12  10       23.44       35.72      6.60 o 
   4  12  10        2.06        3.19      4.87 o 
   5  12  10       27.43       25.74      5.89 o 
  -4  13  10       12.87        5.90      5.68 o 
  -3  13  10        0.98        4.97      7.25 o 
  -2  13  10       45.95       64.50      8.73 o 
  -1  13  10        1.86        6.62      7.14 o 
   0  13  10       66.73       75.02      7.04 o 
   1  13  10       31.89       56.11      8.70 o 
   2  13  10        0.46        2.60      4.87 o 
   3  13  10       73.07       61.77      8.85 o 
   4  13  10        0.41       -4.49      5.47 o 
  -4  14  10        5.37       -7.36      7.36 o 
  -3  14  10        1.78       -6.69      6.69 o 
  -2  14  10       25.27       18.95      7.51 o 
  -1  14  10      193.72      208.13     15.96 o 
   0  14  10       65.14       62.71      7.26 o 
   1  14  10        0.73       -3.74      7.81 o 
   2  14  10       64.23       82.02     10.42 o 
   3  14  10       25.51       23.39      6.46 o 
   4  14  10       20.69       19.06      4.97 o 
  -4  15  10       11.09       12.15      4.63 o 
  -3  15  10       18.34       27.72      6.72 o 
  -2  15  10       88.19       85.56      9.92 o 
  -1  15  10       16.52       17.27      6.47 o 
   0  15  10       60.26       61.02      6.67 o 
   1  15  10        1.88        6.33      6.82 o 
   2  15  10       88.70      133.40     12.72 o 
   3  15  10       19.05       16.21      5.23 o 
   4  15  10        1.07        2.64      3.10 o 
  -3  16  10       36.63       48.98      6.99 o 
  -2  16  10        2.76        1.11      6.79 o 
  -1  16  10       55.91       50.45      9.64 o 
   0  16  10       15.22       14.27      7.15 o 
   1  16  10      108.72      101.27      9.85 o 
   2  16  10       10.56       13.85      4.44 o 
   3  16  10        2.74       -2.46      5.12 o 
  -3  17  10        5.69       -4.87      5.86 o 
  -2  17  10        0.86       -6.65      6.65 o 
  -1  17  10       51.06       14.00      7.90 o 
   0  17  10       71.51       49.12      5.13 o 
   1  17  10        0.18       -2.06      5.44 o 
   2  17  10       48.28       52.73      7.12 o 
   3  17  10       38.03       46.49      5.57 o 
  -2  18  10       45.60       41.68      7.31 o 
  -1  18  10       14.24       19.61      6.04 o 
   0  18  10       63.85       70.52      6.02 o 
   1  18  10       84.54      106.37      8.75 o 
   2  18  10       12.64        8.86      4.76 o 
  -2  19  10        4.98        3.98      3.85 o 
  -1  19  10        3.81       -0.72      5.23 o 
   0  19  10        5.65        3.87      2.57 o 
   1  19  10        0.06        0.75      4.17 o 
  -6   1  11        0.10       -4.15      4.15 o 
  -5   1  11       39.19       48.89      9.30 o 
  -4   1  11       13.64       20.87      5.82 o 
  -3   1  11        2.38        0.00      4.65 o 
  -2   1  11        0.91        2.85      4.36 o 
  -1   1  11      111.65      148.54      9.46 o 
   0   1  11      201.31      204.73      7.46 o 
   1   1  11       91.58      108.73      8.07 o 
   2   1  11      199.33      169.09     10.87 o 
   3   1  11       97.53       94.34      9.80 o 
   4   1  11       73.62       59.30     10.44 o 
   5   1  11      129.65      112.13     10.90 o 
   6   1  11       58.12       59.81      6.40 o 
  -6   2  11        6.46        0.81      4.90 o 
  -5   2  11       24.67       30.95      7.60 o 
  -4   2  11       16.14       13.72      5.26 o 
  -3   2  11      402.69      421.05     19.15 o 
  -2   2  11      384.83      446.72     17.70 o 
  -1   2  11     1600.87     1588.38     39.86 o 
   0   2  11      705.96      706.03     24.51 o 
   1   2  11       13.63       49.37      5.43 o 
   2   2  11       10.03       32.42      5.86 o 
   3   2  11      138.27      139.10     11.93 o 
   4   2  11        7.29        4.30      5.90 o 
   5   2  11       85.14       74.00      9.34 o 
   6   2  11       45.60       30.36      4.87 o 
  -6   3  11       38.38       31.17      6.62 o 
  -5   3  11       36.96       25.61      6.28 o 
  -4   3  11        0.02        4.16      6.36 o 
  -3   3  11       18.90       21.90      5.44 o 
  -2   3  11      100.80       91.12      8.49 o 
  -1   3  11      191.15      238.24     12.61 o 
   0   3  11      623.27      711.31     14.73 o 
   1   3  11      500.84      525.74     18.02 o 
   2   3  11      442.79      500.96     18.86 o 
   3   3  11      347.88      308.74     16.63 o 
   4   3  11      334.42      357.70     18.88 o 
   5   3  11      228.21      219.84     15.07 o 
   6   3  11        1.51        5.66      2.87 o 
  -6   4  11        0.13       -4.90      4.90 o 
  -5   4  11        0.71       -6.93      6.93 o 
  -4   4  11       39.53       57.03      8.84 o 
  -3   4  11      162.18      215.10     14.08 o 
  -2   4  11       16.40       26.15      5.68 o 
  -1   4  11       76.26       91.97      7.83 o 
   0   4  11      433.98      521.85     13.20 o 
   1   4  11       22.95       15.81      5.65 o 
   2   4  11      318.42      342.46     15.77 o 
   3   4  11       69.67       59.09      8.10 o 
   4   4  11       22.14       17.27      6.11 o 
   5   4  11       29.14       15.82      6.26 o 
   6   4  11       89.82       84.76      7.68 o 
  -6   5  11       20.01       25.74      4.58 o 
  -5   5  11       89.36      108.22     11.02 o 
  -4   5  11      259.26      318.61     18.47 o 
  -3   5  11       48.57       52.88      8.86 o 
  -2   5  11      110.14      101.96     10.78 o 
  -1   5  11      796.16      960.60     26.48 o 
   0   5  11       35.72       24.23      3.43 o 
   1   5  11      289.17      353.20     15.32 o 
   2   5  11      189.20      156.01     11.62 o 
   3   5  11      101.19      121.89     10.92 o 
   4   5  11        9.32        4.33      5.54 o 
   5   5  11        1.37        2.20      4.91 o 
   6   5  11       34.74       29.86      4.27 o 
  -6   6  11       19.24       19.45      5.16 o 
  -5   6  11       29.17       28.11      7.01 o 
  -4   6  11       55.70       86.54      9.66 o 
  -3   6  11        1.30        5.12      6.76 o 
  -2   6  11      129.79      140.76     11.51 o 
  -1   6  11       96.86      109.06      8.81 o 
   0   6  11      308.91      315.60     10.56 o 
   1   6  11       30.22       51.25      6.80 o 
   2   6  11       10.14        1.43      4.76 o 
   3   6  11      578.16      647.30     25.09 o 
   4   6  11      275.68      273.09     17.07 o 
   5   6  11       14.82       23.87      5.87 o 
  -5   7  11       50.02       87.03      9.71 o 
  -4   7  11      183.78      207.19     14.89 o 
  -3   7  11       65.12       66.74      9.71 o 
  -2   7  11       25.80       22.36      6.22 o 
  -1   7  11      171.18      203.23     12.61 o 
   0   7  11      990.24     1064.86     20.24 o 
   1   7  11      161.37      154.63     10.73 o 
   2   7  11       31.54       38.16      7.46 o 
   3   7  11       27.98       21.90      7.81 o 
   4   7  11       57.38       61.33      9.35 o 
   5   7  11       38.80       19.27      6.68 o 
  -5   8  11        1.51       10.77      4.56 o 
  -4   8  11      281.50      266.80     17.16 o 
  -3   8  11      387.68      383.01     19.96 o 
  -2   8  11     1202.84     1286.84     35.24 o 
  -1   8  11        6.70       19.77      4.22 o 
   0   8  11       49.11       51.73      6.76 o 
   1   8  11      306.94      326.97     15.96 o 
   2   8  11      384.81      316.03     16.80 o 
   3   8  11      428.31      413.86     20.50 o 
   4   8  11       43.73       37.59      7.53 o 
   5   8  11       16.14       15.52      4.86 o 
  -5   9  11        5.50        5.55      6.42 o 
  -4   9  11       52.69       49.97      9.71 o 
  -3   9  11      374.05      412.00     20.44 o 
  -2   9  11       40.73       51.07      7.74 o 
  -1   9  11      404.00      412.45     18.95 o 
   0   9  11     1827.94     1584.10     56.76 o 
   1   9  11      478.38      442.85     19.72 o 
   2   9  11      331.67      346.76     17.59 o 
   3   9  11      148.30      140.36     12.64 o 
   4   9  11        7.67        6.07      7.18 o 
   5   9  11        0.49        4.26      4.58 o 
  -5  10  11       25.45       48.02      6.43 o 
  -4  10  11        0.11        3.65      6.97 o 
  -3  10  11      297.75      222.39     16.74 o 
  -2  10  11      117.88       84.08      9.34 o 
  -1  10  11      102.30       89.42     10.51 o 
   0  10  11      399.65      421.48     13.38 o 
   1  10  11      862.28      826.02     27.57 o 
   2  10  11       15.45        6.30      8.64 o 
   3  10  11       18.22       35.57      7.00 o 
   4  10  11       20.74       49.42      7.01 o 
   5  10  11       25.01       17.69      5.23 o 
  -5  11  11        0.21        3.56      5.48 o 
  -4  11  11      104.88      123.57     11.23 o 
  -3  11  11       96.76      102.21     11.33 o 
  -2  11  11       47.09       72.72     10.13 o 
  -1  11  11       34.46       32.59      7.96 o 
   0  11  11       39.18       60.18      5.49 o 
   1  11  11     1668.93     1559.31     47.61 o 
   2  11  11       61.76       86.11      9.85 o 
   3  11  11        5.30        1.28      4.63 o 
   4  11  11       30.25       34.68      7.51 o 
   5  11  11        6.80        3.88      4.76 o 
  -4  12  11        0.95       -5.82      5.82 o 
  -3  12  11      300.17      341.40     19.73 o 
  -2  12  11       13.88       23.21      7.03 o 
  -1  12  11      564.35      604.19     24.85 o 
   0  12  11        1.05       -4.55      4.55 o 
   1  12  11        0.28        0.00      5.20 o 
   2  12  11        4.04        6.93      5.75 o 
   3  12  11       53.69       49.60      7.60 o 
   4  12  11        9.86       24.34      5.39 o 
  -4  13  11        8.36        3.06      6.15 o 
  -3  13  11       24.06       24.88      7.90 o 
  -2  13  11      197.24      196.94     15.10 o 
  -1  13  11        2.99        4.47      4.81 o 
   0  13  11      256.24      264.79     11.82 o 
   1  13  11      917.55      931.55     30.30 o 
   2  13  11       13.78       19.65      5.86 o 
   3  13  11       13.08       15.57      6.42 o 
   4  13  11       17.05       19.09      4.13 o 
  -4  14  11       19.99       22.84      5.44 o 
  -3  14  11       36.76       48.52      8.07 o 
  -2  14  11        5.43        9.28      5.40 o 
  -1  14  11        0.64        6.18      4.91 o 
   0  14  11      341.99      318.91     12.78 o 
   1  14  11       43.22       44.36      8.28 o 
   2  14  11      667.86      641.75     24.06 o 
   3  14  11        0.58        3.55      4.20 o 
   4  14  11       12.16       12.13      4.15 o 
  -4  15  11      116.65      111.56      8.84 o 
  -3  15  11        0.38       -6.29      6.29 o 
  -2  15  11        5.47       -1.13      7.24 o 
  -1  15  11       34.49       28.76      7.38 o 
   0  15  11      296.41      260.08     25.17 o 
   1  15  11       68.57       66.28      9.53 o 
   2  15  11       13.78       24.37      5.39 o 
   3  15  11        9.98        2.81      5.84 o 
  -3  16  11       10.99        0.54      5.40 o 
  -2  16  11      160.70      145.21     12.58 o 
  -1  16  11       62.81       91.58      9.91 o 
   0  16  11      118.01      136.16      8.63 o 
   1  16  11       38.18       54.66      8.54 o 
   2  16  11        0.81        1.03      5.12 o 
   3  16  11       38.37       30.75      5.25 o 
  -3  17  11       68.67       81.85      8.13 o 
  -2  17  11      222.06      183.44     13.96 o 
  -1  17  11      191.32      192.33     12.66 o 
   0  17  11        5.30        4.21      4.18 o 
   1  17  11       71.94       52.62      7.40 o 
   2  17  11        4.15       10.46      5.13 o 
   3  17  11        0.54        0.60      3.37 o 
  -2  18  11       19.61       19.72      5.12 o 
  -1  18  11      155.40      161.34     11.37 o 
   0  18  11        6.93       19.24      5.33 o 
   1  18  11       55.16       36.35      7.19 o 
   2  18  11       12.22       17.05      3.94 o 
  -1  19  11       37.54       45.85      5.19 o 
   0  19  11        0.11        0.31      2.62 o 
   1  19  11       21.43       13.60      4.19 o 
  -6   0  12        8.56        3.53      4.17 o 
  -5   0  12       17.22       19.47      5.62 o 
  -4   0  12      172.02      166.24     13.18 o 
  -3   0  12        8.29        5.71      4.95 o 
  -2   0  12        1.96       12.25      4.08 o 
  -1   0  12      143.44      208.21     12.34 o 
   0   0  12     1849.57     1801.27     30.10 o 
   1   0  12     6843.74     7388.53    108.59 o 
   2   0  12     3402.16     3462.43     68.34 o 
   3   0  12      628.66      574.87     22.92 o 
   4   0  12       11.85       22.31      5.69 o 
   5   0  12        2.74       12.64      5.09 o 
   6   0  12        0.28        1.81      3.48 o 
  -6   1  12        8.46       10.05      3.98 o 
  -5   1  12       10.92        0.00      4.87 o 
  -4   1  12      200.37      218.31     15.46 o 
  -3   1  12       27.85       24.53      6.94 o 
  -2   1  12      409.14      397.77     17.76 o 
  -1   1  12      287.87      267.92     13.37 o 
   0   1  12       54.83       55.47      4.38 o 
   1   1  12       86.16       83.54      7.97 o 
   2   1  12     1344.82     1340.68     39.41 o 
   3   1  12       25.96       25.19      5.90 o 
   4   1  12       17.85       32.62      6.08 o 
   5   1  12      485.66      468.72     21.50 o 
   6   1  12       93.48      104.73      7.95 o 
  -6   2  12        7.13        0.71      5.79 o 
  -5   2  12       41.48       34.29      6.93 o 
  -4   2  12       38.67       53.95      7.39 o 
  -3   2  12       42.77       55.34      8.15 o 
  -2   2  12        9.14       -1.29      3.44 o 
  -1   2  12      498.36      507.93     18.40 o 
   0   2  12      416.65      502.35     12.60 o 
   1   2  12      664.20      685.61     21.39 o 
   2   2  12       60.93       50.95      6.72 o 
   3   2  12      235.60      226.73     14.14 o 
   4   2  12       80.97       90.30      9.81 o 
   5   2  12      124.77       96.40     10.53 o 
   6   2  12       44.29       42.46      5.68 o 
  -6   3  12        0.21       -2.09      3.42 o 
  -5   3  12       17.49       16.20      7.25 o 
  -4   3  12      822.93      745.96     28.44 o 
  -3   3  12      250.79      201.60     14.10 o 
  -2   3  12      194.32      231.48     13.37 o 
  -1   3  12      213.34      271.08     13.36 o 
   0   3  12     1162.25     1263.36     25.15 o 
   1   3  12     3231.94     3526.98     66.62 o 
   2   3  12       29.98       28.81      5.83 o 
   3   3  12      151.72      127.53     11.44 o 
   4   3  12      417.22      374.55     19.72 o 
   5   3  12       81.97       86.96     10.38 o 
  -6   4  12        5.80        2.53      4.83 o 
  -5   4  12       21.94       14.92      7.25 o 
  -4   4  12       82.29       91.69     10.73 o 
  -3   4  12      499.50      545.25     22.95 o 
  -2   4  12      233.82      262.76     14.78 o 
  -1   4  12      567.21      575.29     20.39 o 
   0   4  12      222.30      198.58      8.18 o 
   1   4  12       15.12       11.12      4.54 o 
   2   4  12      673.46      631.83     22.53 o 
   3   4  12      444.34      450.29     20.29 o 
   4   4  12       11.52       23.16      5.76 o 
   5   4  12       28.53       27.62      5.89 o 
  -5   5  12      176.87      201.28     13.40 o 
  -4   5  12      200.72      185.28     14.19 o 
  -3   5  12       34.44       29.43      7.85 o 
  -2   5  12       21.38       24.21      6.51 o 
  -1   5  12       15.89        7.36      3.95 o 
   0   5  12       65.27       58.86      7.81 o 
   1   5  12      232.76      213.00     12.93 o 
   2   5  12      162.57      161.66     12.11 o 
   3   5  12      617.33      714.88     25.97 o 
   4   5  12        1.06        0.85      5.59 o 
   5   5  12        4.28       -3.28      3.99 o 
  -5   6  12      179.25      136.07     11.37 o 
  -4   6  12       30.08       35.64      7.14 o 
  -3   6  12      211.85      231.24     15.79 o 
  -2   6  12      731.16      825.38     27.04 o 
  -1   6  12       12.15       13.32      5.73 o 
   0   6  12        0.46       -2.24      2.71 o 
   1   6  12      228.81      215.36     12.93 o 
   2   6  12      890.02      826.19     26.87 o 
   3   6  12       29.50       32.99      7.33 o 
   4   6  12      590.32      667.80     26.18 o 
   5   6  12        0.46        1.31      3.69 o 
  -5   7  12        4.40        2.00      6.65 o 
  -4   7  12      238.90      243.60     16.23 o 
  -3   7  12       93.26       75.06      8.73 o 
  -2   7  12       13.36       21.79      6.71 o 
  -1   7  12      423.23      471.51     19.54 o 
   0   7  12      383.33      408.85     12.81 o 
   1   7  12       15.55       21.31      6.51 o 
   2   7  12       39.92       32.99      7.46 o 
   3   7  12       33.29       40.27      7.53 o 
   4   7  12       85.65       95.23     11.37 o 
   5   7  12        0.96       -1.77      5.15 o 
  -5   8  12       39.95       48.72      7.29 o 
  -4   8  12       23.15       16.85      6.64 o 
  -3   8  12        3.46        2.66      8.21 o 
  -2   8  12      651.34      680.07     25.59 o 
  -1   8  12      161.00      196.74     13.04 o 
   0   8  12       17.27       14.29      7.77 o 
   1   8  12       95.59       86.67      9.25 o 
   2   8  12      148.46      137.63     12.08 o 
   3   8  12       82.36       95.95      9.87 o 
   4   8  12      135.55      140.98     12.11 o 
   5   8  12       43.20       44.03      6.21 o 
  -5   9  12        4.02       -1.60      4.68 o 
  -4   9  12       79.31       56.69      9.46 o 
  -3   9  12        2.08        6.22      3.20 o 
  -2   9  12      572.73      527.00     23.09 o 
  -1   9  12      562.03      624.65     24.16 o 
   0   9  12      148.11      128.61      7.52 o 
   1   9  12      626.55      658.20     23.96 o 
   2   9  12       60.24       62.19      8.84 o 
   3   9  12        0.43       -1.24      5.94 o 
   4   9  12        0.05        4.63      6.14 o 
   5   9  12        1.32        1.53      4.31 o 
  -5  10  12       11.80        2.21      6.62 o 
  -4  10  12       30.73       45.10      8.14 o 
  -3  10  12       81.44      103.67     10.74 o 
  -2  10  12       10.77       12.30      7.56 o 
  -1  10  12        2.11       -1.20      5.76 o 
   0  10  12       13.92       47.69      5.23 o 
   1  10  12      153.21      173.91     13.35 o 
   2  10  12      340.00      344.92     18.42 o 
   3  10  12      509.11      541.23     22.88 o 
   4  10  12        1.66        0.00      4.43 o 
   5  10  12       16.55       19.52      4.26 o 
  -5  11  12        8.38       15.25      4.97 o 
  -4  11  12       13.15       36.78      7.89 o 
  -3  11  12      383.40      375.54     19.25 o 
  -2  11  12        0.99        0.00      6.19 o 
  -1  11  12        0.46       -3.72      7.74 o 
   0  11  12      284.11      296.41     13.56 o 
   1  11  12      589.55      616.67     24.51 o 
   2  11  12       15.06        5.22      6.90 o 
   3  11  12       32.33       41.72      8.02 o 
   4  11  12        0.00        2.02      3.51 o 
  -4  12  12       36.57       22.86      6.78 o 
  -3  12  12       28.64       39.15      7.49 o 
  -2  12  12        0.20        5.29      5.71 o 
  -1  12  12      134.08      147.23     13.23 o 
   0  12  12      137.04       92.73     12.43 o 
   1  12  12      225.89      190.23     13.47 o 
   2  12  12       71.64       69.11      8.84 o 
   3  12  12       15.97       14.31      4.77 o 
   4  12  12       14.69       16.30      5.83 o 
  -4  13  12        4.64        4.95      6.07 o 
  -3  13  12        0.08       -1.09      5.86 o 
  -2  13  12       34.45       40.98      8.88 o 
  -1  13  12       60.95       55.58      7.96 o 
   0  13  12        0.86       -4.59      6.24 o 
   1  13  12       12.22       27.62      7.43 o 
   2  13  12      296.98      256.58     16.24 o 
   3  13  12        0.81       -5.23      6.36 o 
   4  13  12        9.39        0.00      4.80 o 
  -4  14  12        3.66        2.28      4.58 o 
  -3  14  12       56.71       45.69      8.88 o 
  -2  14  12      126.38      120.05     12.36 o 
  -1  14  12        1.87        0.85      5.61 o 
   0  14  12        2.13        6.81      7.10 o 
   1  14  12       10.86        0.00      5.87 o 
   2  14  12       10.51        0.00      6.75 o 
   3  14  12       51.08       51.53      6.69 o 
   4  14  12       68.64       81.60      6.78 o 
  -3  15  12      116.68      125.93     11.33 o 
  -2  15  12       10.39       15.49      5.86 o 
  -1  15  12       14.20        1.21      8.46 o 
   0  15  12        2.14        2.56      4.45 o 
   1  15  12       14.85       15.03      6.18 o 
   2  15  12       34.95       27.43      5.69 o 
   3  15  12       30.56       16.46      5.36 o 
  -3  16  12       77.43       64.07      7.17 o 
  -2  16  12      106.54      114.58     10.16 o 
  -1  16  12        5.09        7.31      4.95 o 
   0  16  12       53.05       32.81      5.46 o 
   1  16  12       32.17       17.28      6.36 o 
   2  16  12      108.08      102.41      9.60 o 
   3  16  12        7.11        6.92      3.09 o 
  -2  17  12        4.40        1.09      4.83 o 
  -1  17  12       77.32       74.19      8.47 o 
   0  17  12        3.19        1.87      3.86 o 
   1  17  12       37.71       38.23      8.02 o 
   2  17  12       27.74       41.91      5.66 o 
  -2  18  12       44.48       57.86      6.21 o 
  -1  18  12        7.34        3.88      5.32 o 
   0  18  12       69.27       73.87      5.12 o 
   1  18  12        0.11        3.83      4.13 o 
   2  18  12       21.79       34.22      5.39 o 
   0  19  12       17.84       19.35      2.63 o 
  -6   1  13       40.02       38.24      5.71 o 
  -5   1  13        0.56        2.30      5.15 o 
  -4   1  13       12.16        4.51      5.33 o 
  -3   1  13        0.74        0.00      4.12 o 
  -2   1  13        1.89       -1.36      5.22 o 
  -1   1  13      645.54      657.08     21.79 o 
   0   1  13        4.51       -0.01      4.00 o 
   1   1  13     1492.46     1452.78     40.15 o 
   2   1  13      392.02      456.99     19.08 o 
   3   1  13       45.31       70.21      8.59 o 
   4   1  13        1.67        8.50      3.99 o 
   5   1  13        0.59        2.07      5.87 o 
  -5   2  13        1.55        1.14      4.11 o 
  -4   2  13       73.96       97.20     10.84 o 
  -3   2  13      212.56      177.50     13.08 o 
  -2   2  13       85.94       83.23      8.66 o 
  -1   2  13      143.59      135.62      9.87 o 
   0   2  13      420.71      477.08     12.82 o 
   1   2  13       79.94       84.11      8.11 o 
   2   2  13       40.26       33.01      6.97 o 
   3   2  13      195.40      195.28     13.87 o 
   4   2  13      475.24      486.32     21.19 o 
   5   2  13      324.91      367.16     17.59 o 
  -5   3  13        2.23       -2.09      4.90 o 
  -4   3  13      247.23      224.66     15.39 o 
  -3   3  13      178.42      171.10     13.62 o 
  -2   3  13       46.98       60.81      7.93 o 
  -1   3  13      375.20      352.12     16.11 o 
   0   3  13       65.32       82.83      5.87 o 
   1   3  13        5.58        6.47      4.68 o 
   2   3  13      334.27      341.59     17.49 o 
   3   3  13       34.10       34.72      6.72 o 
   4   3  13       73.83       65.98      9.30 o 
   5   3  13        1.59        1.00      4.38 o 
  -5   4  13      157.80      180.42     12.41 o 
  -4   4  13       16.18       18.87      7.47 o 
  -3   4  13        8.00        2.62      6.67 o 
  -2   4  13       21.33       29.27      5.78 o 
  -1   4  13      184.82      213.51     13.50 o 
   0   4  13        0.51       -2.47      4.17 o 
   1   4  13       11.03       26.11      5.57 o 
   2   4  13      574.01      635.76     23.45 o 
   3   4  13      903.94      922.10     29.88 o 
   4   4  13       81.43       86.46     10.14 o 
   5   4  13      197.45      173.89     11.80 o 
  -5   5  13        6.27        1.04      5.25 o 
  -4   5  13        5.94       -3.72      7.75 o 
  -3   5  13       59.90       65.40      8.50 o 
  -2   5  13      396.07      343.70     17.63 o 
  -1   5  13     1592.43     1529.79     43.75 o 
   0   5  13     1504.28     1530.66     30.00 o 
   1   5  13      128.64       88.14      9.53 o 
   2   5  13      285.95      293.17     15.64 o 
   3   5  13      297.96      322.88     17.94 o 
   4   5  13      186.43      177.46     13.39 o 
   5   5  13        9.05        4.69      5.05 o 
  -5   6  13       25.45       32.23      6.29 o 
  -4   6  13       44.08       68.62      9.57 o 
  -3   6  13      105.78      158.21     12.16 o 
  -2   6  13      136.56      176.47     12.62 o 
  -1   6  13      172.33      201.84     12.96 o 
   0   6  13       20.96       31.89      4.54 o 
   1   6  13      869.26      829.08     26.13 o 
   2   6  13        0.65       -2.27      5.32 o 
   3   6  13        2.96       -2.45      5.09 o 
   4   6  13        0.21        6.10      6.57 o 
   5   6  13        8.34        8.25      3.91 o 
  -5   7  13      277.80      344.07     15.84 o 
  -4   7  13       54.87       56.42      7.78 o 
  -3   7  13      105.31      157.71     13.28 o 
  -2   7  13      920.78      878.90     29.25 o 
  -1   7  13      113.82       75.35      9.77 o 
   0   7  13      103.71      103.41      6.95 o 
   1   7  13       97.82       85.00      9.03 o 
   2   7  13       27.80       15.45      6.35 o 
   3   7  13       19.69       27.41      6.07 o 
   4   7  13      167.86      161.90     12.82 o 
   5   7  13        0.00        1.64      4.19 o 
  -5   8  13        4.55        8.34      5.36 o 
  -4   8  13       74.72       94.53     10.42 o 
  -3   8  13       28.88       47.98      7.86 o 
  -2   8  13      200.50      188.80     14.93 o 
  -1   8  13      554.00      548.08     22.20 o 
   0   8  13      105.89      103.28      7.19 o 
   1   8  13       15.30       17.27      6.29 o 
   2   8  13      161.61      136.82     11.70 o 
   3   8  13      252.97      253.45     15.53 o 
   4   8  13       77.94       54.73      7.47 o 
   5   8  13        5.04        5.48      4.20 o 
  -5   9  13        0.97        3.72      4.76 o 
  -4   9  13        0.19       -5.48      6.67 o 
  -3   9  13      301.66      325.26     18.26 o 
  -2   9  13       47.58       51.64      7.99 o 
  -1   9  13      143.88      156.89     12.45 o 
   0   9  13       93.61      100.63      7.11 o 
   1   9  13      269.30      277.72     15.81 o 
   2   9  13      321.62      277.41     16.69 o 
   3   9  13       76.97       77.09      9.80 o 
   4   9  13        4.31       -1.03      6.14 o 
   5   9  13        4.20       10.56      3.23 o 
  -5  10  13        1.35        4.68      4.76 o 
  -4  10  13        4.45        4.30      5.69 o 
  -3  10  13      310.96      271.75     17.53 o 
  -2  10  13      455.23      463.28     21.56 o 
  -1  10  13       48.68       32.03      6.78 o 
   0  10  13        2.33        4.32      8.79 o 
   1  10  13      472.76      385.14     19.30 o 
   2  10  13       31.92       25.83      7.89 o 
   3  10  13       83.20       91.90      9.45 o 
   4  10  13        3.52        1.00      5.61 o 
  -4  11  13        2.31       -7.00      7.00 o 
  -3  11  13      420.61      440.62     20.71 o 
  -2  11  13      194.46      183.77     14.74 o 
  -1  11  13       69.24       41.47      8.34 o 
   0  11  13       38.69       40.15      5.92 o 
   1  11  13      183.42      186.24     13.78 o 
   2  11  13      344.78      297.24     17.31 o 
   3  11  13       13.59       16.70      5.68 o 
   4  11  13        0.01       -1.74      4.62 o 
  -4  12  13       18.66       11.55      4.76 o 
  -3  12  13       18.47       19.44      6.92 o 
  -2  12  13       14.09        2.59      9.17 o 
  -1  12  13       53.64       80.50      9.77 o 
   0  12  13        6.67       -0.19      4.18 o 
   1  12  13      846.96      906.89     30.11 o 
   2  12  13      131.94       88.17      9.57 o 
   3  12  13      247.80      280.27     14.95 o 
   4  12  13      129.22      169.26     10.35 o 
  -4  13  13       11.44        9.80      5.80 o 
  -3  13  13      208.05      209.62     15.92 o 
  -2  13  13      575.02      655.65     25.97 o 
  -1  13  13       58.61       81.48      9.21 o 
   0  13  13       24.53       14.08      4.94 o 
   1  13  13       84.21       79.38     10.09 o 
   2  13  13       40.20       50.47      8.68 o 
   3  13  13      114.96      125.66      9.89 o 
   4  13  13        0.19        1.35      3.01 o 
  -4  14  13      207.05      193.90     11.19 o 
  -3  14  13       30.39       34.54      6.39 o 
  -2  14  13      113.81      110.24     10.83 o 
  -1  14  13      140.29      129.72     12.41 o 
   0  14  13       96.52       91.89     16.50 o 
   1  14  13        0.35        1.21      6.05 o 
   2  14  13       13.48        4.45      4.81 o 
   3  14  13       16.35       11.94      4.47 o 
  -3  15  13        0.32        0.79      4.44 o 
  -2  15  13      103.19      101.63     10.51 o 
  -1  15  13       59.97       51.17      7.54 o 
   0  15  13      148.61      163.66      8.69 o 
   1  15  13       25.55       23.87      6.15 o 
   2  15  13       22.56        2.98      7.10 o 
   3  15  13       28.39       30.96      5.79 o 
  -3  16  13        1.63        1.27      3.92 o 
  -2  16  13        4.68        3.53      5.00 o 
  -1  16  13       72.47       52.27      8.13 o 
   0  16  13      233.27      206.95      9.31 o 
   1  16  13        4.41        1.00      6.97 o 
   2  16  13      152.68      188.14     11.70 o 
   3  16  13       46.03       83.02      6.82 o 
  -2  17  13       43.30       38.56      6.76 o 
  -1  17  13        1.74       -2.46      5.13 o 
   0  17  13        1.11       -3.59      3.59 o 
   1  17  13        9.97        9.53      3.84 o 
   2  17  13       28.83       38.14      5.58 o 
  -1  18  13      265.87      263.29     12.29 o 
   0  18  13       54.00       44.10      5.23 o 
   1  18  13      131.30      109.18      8.45 o 
  -5   0  14        4.63       -1.00      5.43 o 
  -4   0  14      356.09      408.66     20.55 o 
  -3   0  14       43.94       46.98      8.27 o 
  -2   0  14     1357.88     1364.42     42.55 o 
  -1   0  14        1.03       -4.94      4.94 o 
   0   0  14     1233.88     1282.47     27.01 o 
   1   0  14      246.07      252.09     13.62 o 
   2   0  14     1615.13     1713.96     47.66 o 
   3   0  14        3.74        2.50      4.34 o 
   4   0  14       17.64        5.82      6.79 o 
   5   0  14      357.30      322.74     15.79 o 
  -5   1  14        0.36       -4.01      5.12 o 
  -4   1  14       25.41       17.78      7.00 o 
  -3   1  14     1567.15     1622.86     49.26 o 
  -2   1  14        0.42        0.78      3.90 o 
  -1   1  14        2.52        6.29      3.63 o 
   0   1  14      383.64      424.67     12.50 o 
   1   1  14       48.04       95.71      8.93 o 
   2   1  14      380.83      376.62     17.88 o 
   3   1  14        0.29        0.00      4.83 o 
   4   1  14      193.30      180.82     13.94 o 
   5   1  14       67.24       56.93      8.07 o 
  -5   2  14        5.29        2.12      3.95 o 
  -4   2  14      395.94      361.37     19.29 o 
  -3   2  14       65.33       79.01      9.16 o 
  -2   2  14       51.37       35.44      6.83 o 
  -1   2  14      551.34      638.64     22.56 o 
   0   2  14      168.96      184.00     15.22 o 
   1   2  14      498.95      529.46     19.93 o 
   2   2  14        5.81       20.58      4.77 o 
   3   2  14       35.74       37.85      6.36 o 
   4   2  14        1.24       -4.79      6.76 o 
   5   2  14        1.13       -0.90      5.82 o 
  -5   3  14       13.78       22.86      6.01 o 
  -4   3  14       13.35       15.07      6.80 o 
  -3   3  14      641.00      652.18     25.38 o 
  -2   3  14      146.73      156.12     12.27 o 
  -1   3  14      115.61      106.40      9.85 o 
   0   3  14       32.76       18.86      3.57 o 
   1   3  14      156.96      131.71      9.85 o 
   2   3  14       96.13      117.45     10.14 o 
   3   3  14      761.29      742.93     27.11 o 
   4   3  14       25.08       18.90      7.49 o 
   5   3  14       11.55        4.87      6.39 o 
  -5   4  14       42.42       53.20      7.24 o 
  -4   4  14       12.36       21.12      4.83 o 
  -3   4  14      339.40      365.77     18.72 o 
  -2   4  14       11.47       10.63      6.07 o 
  -1   4  14       48.86       68.52      8.06 o 
   0   4  14        4.45        7.97      3.88 o 
   1   4  14      935.44      871.68     26.76 o 
   2   4  14      149.06      137.84     11.36 o 
   3   4  14       19.26       14.44      5.83 o 
   4   4  14        0.92        4.87      5.72 o 
   5   4  14        0.73       -4.27      4.27 o 
  -5   5  14        8.47        6.44      4.65 o 
  -4   5  14       43.93       56.51      7.95 o 
  -3   5  14       14.86        9.03      7.56 o 
  -2   5  14      131.55      192.01     13.79 o 
  -1   5  14     1948.00     2171.22     54.88 o 
   0   5  14      207.07      214.99      9.46 o 
   1   5  14      931.65      856.97     26.84 o 
   2   5  14      255.76      269.73     15.74 o 
   3   5  14      128.75      143.39     12.09 o 
   4   5  14       74.10       78.90      8.21 o 
   5   5  14        0.03        2.52      3.84 o 
  -5   6  14      120.54      141.23     10.85 o 
  -4   6  14        0.12        5.08      4.65 o 
  -3   6  14      835.57      884.55     30.52 o 
  -2   6  14      102.38      128.82     12.33 o 
  -1   6  14      277.83      283.08     15.78 o 
   0   6  14      253.85      244.13     10.25 o 
   1   6  14       61.09       60.67      8.67 o 
   2   6  14      263.47      240.94     15.50 o 
   3   6  14       43.73       50.39      8.60 o 
   4   6  14       44.08       52.70      7.92 o 
   5   6  14        0.02       -2.03      3.12 o 
  -5   7  14        3.66        4.44      4.37 o 
  -4   7  14       91.70      108.49     10.28 o 
  -3   7  14        2.05        4.51      4.33 o 
  -2   7  14      995.09      997.81     32.10 o 
  -1   7  14      582.25      666.59     24.98 o 
   0   7  14      220.14      209.23      9.77 o 
   1   7  14      267.43      241.82     15.46 o 
   2   7  14      104.92      103.09     10.42 o 
   3   7  14        0.99        0.00      3.99 o 
   4   7  14       68.39       96.33      9.28 o 
   5   7  14        0.18       -5.39      5.39 o 
  -5   8  14       32.89       63.18      6.94 o 
  -4   8  14       20.35        4.66      7.85 o 
  -3   8  14       15.13       19.64      5.65 o 
  -2   8  14      392.68      475.62     21.90 o 
  -1   8  14       10.24       32.44      6.40 o 
   0   8  14      179.60      204.34     11.74 o 
   1   8  14       81.37       48.33      9.17 o 
   2   8  14     1104.95     1117.49     33.66 o 
   3   8  14        0.31        1.27      6.30 o 
   4   8  14       69.76       76.04      9.05 o 
   5   8  14        8.63        3.85      4.45 o 
  -5   9  14        1.55       -5.01      5.01 o 
  -4   9  14        1.58       15.32      4.19 o 
  -3   9  14        7.33        5.25      6.93 o 
  -2   9  14      222.53      275.74     16.87 o 
  -1   9  14      106.55      115.92     12.77 o 
   0   9  14      152.21      161.19     13.00 o 
   1   9  14      197.28      181.71     13.48 o 
   2   9  14        3.04       -1.22      5.90 o 
   3   9  14       30.75       32.09      7.68 o 
   4   9  14       97.73      111.15     10.21 o 
  -4  10  14      113.48      113.57     10.74 o 
  -3  10  14      577.86      635.97     25.33 o 
  -2  10  14      196.61      233.31     16.37 o 
  -1  10  14       23.94       18.79      7.10 o 
   0  10  14      350.03      334.95     23.98 o 
   1  10  14        5.68       12.01      5.69 o 
   2  10  14        4.72        5.15      5.94 o 
   3  10  14        2.34        4.76      7.53 o 
   4  10  14        5.01        3.66      5.34 o 
  -4  11  14       23.96       40.98      6.99 o 
  -3  11  14       79.51      110.49     11.15 o 
  -2  11  14        1.84        2.64      4.95 o 
  -1  11  14       28.41       52.14      9.00 o 
   0  11  14      111.42      129.84      8.35 o 
   1  11  14      211.15      204.66     14.10 o 
   2  11  14       45.09       39.60      7.11 o 
   3  11  14       13.01       18.04      5.83 o 
   4  11  14        3.23        1.63      4.16 o 
  -4  12  14       49.95       50.08      7.12 o 
  -3  12  14      128.13      111.19     11.54 o 
  -2  12  14      245.21      260.19     17.62 o 
  -1  12  14      119.85       85.14     10.90 o 
   0  12  14        0.36       -2.01      2.78 o 
   1  12  14       12.15       12.77      5.32 o 
   2  12  14       15.48       17.02      6.12 o 
   3  12  14       71.36       84.47      8.41 o 
   4  12  14       11.14        6.53      3.67 o 
  -4  13  14        0.05       -1.84      3.83 o 
  -3  13  14      242.67      247.95     16.32 o 
  -2  13  14        4.59       -3.79      6.21 o 
  -1  13  14        6.69        6.40      6.90 o 
   0  13  14       17.32       25.44      9.76 o 
   1  13  14       21.75       27.90      6.57 o 
   2  13  14        0.14        0.00      5.29 o 
   3  13  14        6.53        6.80      4.51 o 
  -3  14  14       28.52       33.84      6.72 o 
  -2  14  14       36.79       47.16      8.32 o 
  -1  14  14        4.83       -2.28      6.65 o 
   0  14  14      161.44      148.05     15.81 o 
   1  14  14      181.15      168.23     12.39 o 
   2  14  14      112.43      144.78     10.78 o 
   3  14  14       87.09       95.38      8.17 o 
  -3  15  14       13.57       22.56      5.02 o 
  -2  15  14        2.53        1.91      5.40 o 
  -1  15  14       30.53       42.60      6.35 o 
   0  15  14      146.83      161.59      8.47 o 
   1  15  14      166.41      146.53     11.27 o 
   2  15  14        7.66       -2.56      4.91 o 
   3  15  14       50.70       56.07      6.12 o 
  -2  16  14        7.73        0.79      3.98 o 
  -1  16  14        7.26        3.74      5.47 o 
   0  16  14       15.01        9.73      4.27 o 
   1  16  14       29.59       42.22      5.68 o 
   2  16  14       19.33       21.97      4.95 o 
  -2  17  14       42.17       59.18      6.75 o 
  -1  17  14      157.54      204.93     11.44 o 
   0  17  14       90.20      126.69      6.74 o 
   1  17  14        3.05       -4.40      4.40 o 
   0  18  14        0.95        3.08      2.45 o 
  -5   1  15        0.00       -5.30      5.30 o 
  -4   1  15       35.32       27.92      6.05 o 
  -3   1  15       93.19       69.89      9.91 o 
  -2   1  15       37.90       63.09      7.95 o 
  -1   1  15      195.09      242.99     14.47 o 
   0   1  15      353.43      355.38     11.82 o 
   1   1  15      148.76      164.31     12.08 o 
   2   1  15       71.52       87.73      9.06 o 
   3   1  15      121.98      110.48     12.13 o 
   4   1  15      167.93      174.69     13.15 o 
   5   1  15      269.33      311.77     14.40 o 
  -5   2  15       43.14       26.37      5.55 o 
  -4   2  15      154.03      141.21     12.82 o 
  -3   2  15      319.93      235.65     15.81 o 
  -2   2  15      666.21      703.56     25.55 o 
  -1   2  15        4.19        8.27      4.05 o 
   0   2  15       27.55       23.05      4.20 o 
   1   2  15      137.28      112.54     10.37 o 
   2   2  15        8.20        0.81      6.28 o 
   3   2  15       24.20       27.25      7.03 o 
   4   2  15        1.39       -7.89      7.89 o 
   5   2  15        6.00       11.69      4.43 o 
  -5   3  15       11.65        8.60      4.59 o 
  -4   3  15       52.17       41.16      7.75 o 
  -3   3  15       50.98       29.15      7.65 o 
  -2   3  15        0.55        1.24      4.48 o 
  -1   3  15      658.73      671.36     24.02 o 
   0   3  15      416.76      403.02     12.75 o 
   1   3  15        0.48        6.76      2.91 o 
   2   3  15      116.06      130.59     11.63 o 
   3   3  15       27.66       31.59      7.31 o 
   4   3  15        0.34        1.18      4.24 o 
   5   3  15        0.21       -3.15      3.41 o 
  -5   4  15        0.00        0.89      4.95 o 
  -4   4  15        0.79        2.49      6.36 o 
  -3   4  15       57.71       53.30      7.24 o 
  -2   4  15       20.40       32.84      6.36 o 
  -1   4  15      806.93      803.27     27.30 o 
   0   4  15      172.04      165.17      8.48 o 
   1   4  15       46.61       53.03      7.43 o 
   2   4  15      114.55      115.04     10.40 o 
   3   4  15       17.66       30.74      6.28 o 
   4   4  15      219.18      257.95     15.31 o 
   5   4  15        4.33        2.32      4.04 o 
  -5   5  15       81.88       99.25      8.82 o 
  -4   5  15       35.47       26.09      6.11 o 
  -3   5  15       37.31       55.27      8.57 o 
  -2   5  15       68.05       52.37      8.73 o 
  -1   5  15      231.55      277.44     16.21 o 
   0   5  15        4.31       11.20      6.67 o 
   1   5  15      300.19      293.86     16.20 o 
   2   5  15       12.24        7.50      6.29 o 
   3   5  15        5.85       -3.69      5.62 o 
   4   5  15       49.78       57.22      7.78 o 
   5   5  15        0.25       -1.42      4.81 o 
  -5   6  15        8.84       12.64      3.65 o 
  -4   6  15        0.18       -2.23      4.47 o 
  -3   6  15        9.91        4.01      6.94 o 
  -2   6  15      272.76      232.15     15.64 o 
  -1   6  15      100.67       67.88      8.78 o 
   0   6  15      168.62      200.67      9.37 o 
   1   6  15        5.46       -1.54      4.49 o 
   2   6  15      350.06      355.19     18.38 o 
   3   6  15       38.29       27.00      6.65 o 
   4   6  15       16.97       19.59      6.03 o 
   5   6  15       12.49        2.24      4.65 o 
  -5   7  15       32.30       43.33      6.42 o 
  -4   7  15        5.70        4.55      5.34 o 
  -3   7  15        4.92       10.58      5.29 o 
  -2   7  15        3.40        0.89      6.19 o 
  -1   7  15       29.73       62.97      8.18 o 
   0   7  15       54.62       75.42      6.13 o 
   1   7  15       64.14       67.78      8.53 o 
   2   7  15      704.37      657.40     25.17 o 
   3   7  15       40.52       36.59      6.55 o 
   4   7  15        6.86        3.12      4.76 o 
   5   7  15        3.44        3.02      3.26 o 
  -5   8  15       14.27       29.74      4.91 o 
  -4   8  15       44.45       48.00      7.70 o 
  -3   8  15        3.48        6.48      6.99 o 
  -2   8  15       10.18        2.67      6.82 o 
  -1   8  15      117.69      148.78     12.61 o 
   0   8  15      389.21      341.14     12.86 o 
   1   8  15        3.52       21.95      4.77 o 
   2   8  15       25.48       36.81      8.43 o 
   3   8  15        8.49        8.13      5.13 o 
   4   8  15       18.65       17.58      5.41 o 
  -4   9  15      105.72      102.21     10.28 o 
  -3   9  15        4.97        3.35      5.29 o 
  -2   9  15      195.77      131.88     12.91 o 
  -1   9  15      671.26      698.01     26.55 o 
   0   9  15        0.49        4.13      4.28 o 
   1   9  15      131.20      165.17     13.05 o 
   2   9  15       73.05      101.42      9.59 o 
   3   9  15      246.92      251.20     15.03 o 
   4   9  15       93.87      112.45      9.41 o 
  -4  10  15       15.05       18.10      5.33 o 
  -3  10  15        2.67       -4.54      6.42 o 
  -2  10  15        7.57        3.95      6.86 o 
  -1  10  15       34.53       36.54      7.19 o 
   0  10  15        6.49        3.20      4.18 o 
   1  10  15        0.39       -4.91      4.91 o 
   2  10  15        4.25       -4.79      6.11 o 
   3  10  15       21.08       23.13      5.54 o 
   4  10  15       15.77       24.91      4.91 o 
  -4  11  15       64.21       81.63      8.61 o 
  -3  11  15       28.51       32.08      6.39 o 
  -2  11  15        3.68        5.97      6.65 o 
  -1  11  15       37.47       65.36      9.03 o 
   0  11  15       17.96        4.54      5.08 o 
   1  11  15       23.50       20.43      7.22 o 
   2  11  15       25.06       40.56      7.26 o 
   3  11  15       53.27       50.67      6.64 o 
   4  11  15       21.71       24.46      5.73 o 
  -4  12  15       23.67       36.10      6.04 o 
  -3  12  15      301.75      292.64     15.86 o 
  -2  12  15      176.37      190.59     14.03 o 
  -1  12  15      178.32      208.25     14.32 o 
   0  12  15        4.26       14.44      4.24 o 
   1  12  15       27.03       20.61      5.02 o 
   2  12  15        2.11        6.89      3.98 o 
   3  12  15       36.35       33.86      5.55 o 
   4  12  15       59.39       70.92      6.51 o 
  -3  13  15        9.31        9.53      5.00 o 
  -2  13  15        0.61       -3.19      6.10 o 
  -1  13  15       38.64       33.22      7.90 o 
   0  13  15        8.13       15.88      7.70 o 
   1  13  15        0.48        1.56      4.41 o 
   2  13  15      181.46      164.63     11.93 o 
   3  13  15       18.82       33.91      5.08 o 
  -3  14  15       64.37       60.05      6.51 o 
  -2  14  15       52.20       33.79      6.40 o 
  -1  14  15       26.89       20.78      6.21 o 
   0  14  15       43.11       40.14      6.10 o 
   1  14  15       19.67       18.56      5.05 o 
   2  14  15        2.74        0.93      5.20 o 
   3  14  15       18.65       15.86      4.56 o 
  -2  15  15        4.25        0.00      3.97 o 
  -1  15  15       27.91       15.07      5.75 o 
   0  15  15       74.98       58.25      5.56 o 
   1  15  15       14.74        3.79      4.37 o 
   2  15  15      119.01      143.52      9.74 o 
  -2  16  15       99.20       99.55     10.06 o 
  -1  16  15       27.70       28.67      6.15 o 
   0  16  15       47.19       53.95      6.12 o 
   1  16  15       27.92       37.21      5.48 o 
   2  16  15        5.98        8.42      2.60 o 
  -1  17  15       84.04       88.19      7.61 o 
   0  17  15       47.10       43.35      6.19 o 
   1  17  15       52.02       44.88      5.50 o 
  -5   0  16       44.01       42.55      6.54 o 
  -4   0  16       11.68        6.42      5.66 o 
  -3   0  16      138.51      154.15     12.80 o 
  -2   0  16     1415.61     1221.11     34.94 o 
  -1   0  16      480.20      472.86     20.67 o 
   0   0  16     2316.51     2327.28     40.32 o 
   1   0  16      687.59      775.38     25.79 o 
   2   0  16       42.03       19.41      5.61 o 
   3   0  16       30.48       42.29      7.47 o 
   4   0  16      629.64      618.61     23.03 o 
   5   0  16        3.28        6.74      2.73 o 
  -5   1  16       44.98       51.22      6.47 o 
  -4   1  16      272.54      278.24     16.85 o 
  -3   1  16       34.25       35.72      7.65 o 
  -2   1  16       31.86       30.99      6.86 o 
  -1   1  16       97.28      103.76      9.69 o 
   0   1  16     1135.21     1180.85     22.90 o 
   1   1  16      164.63      135.67     11.27 o 
   2   1  16      895.66      844.38     28.15 o 
   3   1  16      284.71      280.53     16.42 o 
   4   1  16        7.32        5.15      5.15 o 
   5   1  16       57.66       47.93      6.93 o 
  -5   2  16       76.37       87.75      8.25 o 
  -4   2  16       23.99       26.93      5.39 o 
  -3   2  16       77.77       63.50      8.59 o 
  -2   2  16      545.06      565.38     23.62 o 
  -1   2  16      146.20      147.12     11.72 o 
   0   2  16      166.19      184.49      8.83 o 
   1   2  16        2.78        1.16      5.05 o 
   2   2  16       85.45       89.84      9.28 o 
   3   2  16      236.67      259.31     15.59 o 
   4   2  16        1.49        4.38      5.15 o 
   5   2  16       24.11       16.95      4.90 o 
  -5   3  16        5.71       -2.24      4.30 o 
  -4   3  16      104.92      117.84     10.74 o 
  -3   3  16      496.25      528.19     22.74 o 
  -2   3  16        1.41       -2.41      6.36 o 
  -1   3  16      115.80       93.28     10.28 o 
   0   3  16      676.08      741.57     54.52 o 
   1   3  16      464.40      443.04     19.90 o 
   2   3  16      163.82      133.43     11.49 o 
   3   3  16      669.95      677.92     25.42 o 
   4   3  16      188.50      153.62     12.40 o 
   5   3  16        0.39        1.36      3.47 o 
  -5   4  16       30.87       22.07      4.81 o 
  -4   4  16       77.28       93.72      9.28 o 
  -3   4  16       45.49       44.75      7.81 o 
  -2   4  16        1.78       -1.21      6.51 o 
  -1   4  16     1121.32      989.23     30.42 o 
   0   4  16      529.30      520.13     15.12 o 
   1   4  16      455.46      411.16     19.34 o 
   2   4  16      343.11      324.76     17.94 o 
   3   4  16      686.25      645.17     24.67 o 
   4   4  16        0.36        1.06      4.62 o 
   5   4  16       62.41       65.88      7.74 o 
  -5   5  16        8.26        4.23      4.88 o 
  -4   5  16        7.46        1.11      5.55 o 
  -3   5  16      184.72      190.43     14.33 o 
  -2   5  16      182.04      131.58     11.66 o 
  -1   5  16        0.11       -1.56      4.13 o 
   0   5  16       32.38       22.15      4.71 o 
   1   5  16      119.34      147.51     11.90 o 
   2   5  16      474.63      431.67     20.43 o 
   3   5  16       19.24       22.14      7.39 o 
   4   5  16        5.80        3.08      5.33 o 
   5   5  16        0.45       -3.65      3.65 o 
  -5   6  16       16.33        8.57      4.37 o 
  -4   6  16        2.92       -6.74      6.74 o 
  -3   6  16        2.17        0.00      7.17 o 
  -2   6  16     2116.61     2109.96     56.80 o 
  -1   6  16      213.41      142.44     12.90 o 
   0   6  16      277.60      267.06     11.11 o 
   1   6  16      384.89      442.81     20.12 o 
   2   6  16      223.05      267.20     16.42 o 
   3   6  16       86.91       86.40      9.28 o 
   4   6  16      122.53      119.97     10.16 o 
  -4   7  16        0.31        0.00      4.04 o 
  -3   7  16        2.34        0.00      5.72 o 
  -2   7  16      259.10      235.35     16.11 o 
  -1   7  16      196.66      176.84     13.00 o 
   0   7  16       18.31       23.21      4.99 o 
   1   7  16      708.52      590.48     24.09 o 
   2   7  16     1319.04     1204.33     34.71 o 
   3   7  16        0.81        1.18      4.27 o 
   4   7  16        5.96       17.97      3.97 o 
  -4   8  16        0.02        1.86      4.19 o 
  -3   8  16       43.34       26.97      6.64 o 
  -2   8  16      939.96     1060.60     33.23 o 
  -1   8  16        1.70        6.36      6.86 o 
   0   8  16      458.75      490.74     15.38 o 
   1   8  16        0.24       -1.21      5.01 o 
   2   8  16       56.59       56.01      8.00 o 
   3   8  16       82.76       74.76      8.46 o 
   4   8  16        3.66       -0.83      5.33 o 
  -4   9  16       18.07       31.31      5.44 o 
  -3   9  16       90.53       71.93      8.89 o 
  -2   9  16       68.98       96.76      9.70 o 
  -1   9  16      195.54      199.26     14.25 o 
   0   9  16       81.31       51.06      8.71 o 
   1   9  16      192.15      155.39     12.13 o 
   2   9  16        0.26        0.00      4.09 o 
   3   9  16       54.43       35.64      6.22 o 
   4   9  16        0.18        0.78      4.37 o 
  -4  10  16        1.13       -2.87      5.07 o 
  -3  10  16       44.19       39.76      6.60 o 
  -2  10  16       41.40       32.35      7.33 o 
  -1  10  16       86.73       79.68      8.46 o 
   0  10  16       41.42       65.54      6.13 o 
   1  10  16      260.85      216.21     14.99 o 
   2  10  16       17.14       14.38      5.54 o 
   3  10  16       16.83       14.31      5.15 o 
   4  10  16       17.63        3.45      5.30 o 
  -4  11  16        1.90       -1.84      6.08 o 
  -3  11  16      151.03      161.41     11.76 o 
  -2  11  16       13.33       14.61      5.71 o 
  -1  11  16       20.29       15.47      5.34 o 
   0  11  16      130.64      130.80      8.14 o 
   1  11  16      141.44      109.03     10.52 o 
   2  11  16       92.91      105.58      9.39 o 
   3  11  16       15.71       29.88      5.07 o 
   4  11  16       21.20       35.88      4.59 o 
  -3  12  16       31.81       40.45      8.10 o 
  -2  12  16       67.46       55.68      7.24 o 
  -1  12  16       13.97       21.68      6.19 o 
   0  12  16        0.08        2.23      3.00 o 
   1  12  16       22.60       19.51      4.75 o 
   2  12  16      100.47      122.61      9.84 o 
   3  12  16        0.35        2.48      4.30 o 
  -3  13  16       10.60       17.26      4.16 o 
  -2  13  16        5.38        3.21      4.68 o 
  -1  13  16       12.89       12.89      4.63 o 
   0  13  16       71.36       55.81      9.67 o 
   1  13  16       55.74       45.57      7.21 o 
   2  13  16      106.28      101.45      8.93 o 
   3  13  16        3.28       -0.67      4.29 o 
  -3  14  16        2.61       -4.54      4.95 o 
  -2  14  16       12.76       21.15      5.51 o 
  -1  14  16       20.39       24.31      6.14 o 
   0  14  16       74.73       80.68      6.14 o 
   1  14  16       50.92       57.68      8.39 o 
   2  14  16       45.54       54.30      6.25 o 
  -2  15  16       77.45       64.19      6.61 o 
  -1  15  16        9.80        8.24      4.94 o 
   0  15  16        1.40       -0.81      2.82 o 
   1  15  16       19.81       29.53      6.53 o 
   2  15  16        3.22        2.70      4.26 o 
  -1  16  16       52.19       51.18      5.80 o 
   0  16  16        4.41        6.46      2.85 o 
   1  16  16       11.72        0.00      3.15 o 
  -5   1  17       37.31       26.65      4.73 o 
  -4   1  17       58.38       44.78      6.71 o 
  -3   1  17       89.08       94.18      9.14 o 
  -2   1  17       12.03       15.03      5.41 o 
  -1   1  17       77.05       89.86      9.60 o 
   0   1  17      436.30      422.65     32.29 o 
   1   1  17        7.11       14.42      6.21 o 
   2   1  17        9.27        2.48      5.16 o 
   3   1  17      239.41      209.67     15.00 o 
   4   1  17      175.67      172.95     12.58 o 
   5   1  17       27.22       29.97      4.30 o 
  -5   2  17        1.18        2.70      2.46 o 
  -4   2  17      167.73      143.96     11.52 o 
  -3   2  17       34.65       29.11      6.40 o 
  -2   2  17       10.59        9.20      5.73 o 
  -1   2  17        2.13       14.51      5.59 o 
   0   2  17      254.59      224.09      9.96 o 
   1   2  17       33.21       20.14      7.68 o 
   2   2  17      156.22      173.17     12.93 o 
   3   2  17        4.00        1.61      4.97 o 
   4   2  17       49.27       50.72      6.89 o 
   5   2  17        1.76        0.57      4.02 o 
  -5   3  17       12.71        8.21      3.98 o 
  -4   3  17       19.15       24.59      5.68 o 
  -3   3  17      198.62      191.64     14.10 o 
  -2   3  17       42.08       52.80      8.60 o 
  -1   3  17      132.21      120.26     11.27 o 
   0   3  17      429.45      400.68     13.18 o 
   1   3  17      300.98      275.70     16.45 o 
   2   3  17      160.17      114.64     11.20 o 
   3   3  17      273.75      281.26     16.02 o 
   4   3  17        2.41        1.96      5.55 o 
   5   3  17       12.01       12.07      3.41 o 
  -5   4  17        4.42        3.66      4.48 o 
  -4   4  17        3.58        5.12      5.52 o 
  -3   4  17      186.68      197.90     13.33 o 
  -2   4  17      379.56      402.44     19.16 o 
  -1   4  17      168.38      181.32     13.28 o 
   0   4  17        1.19        5.70      3.35 o 
   1   4  17      163.31      157.89     12.32 o 
   2   4  17       35.50       14.96      6.76 o 
   3   4  17       14.45       11.87      5.32 o 
   4   4  17       15.73       13.30      5.26 o 
  -5   5  17        0.00        2.62      2.77 o 
  -4   5  17       10.27        0.99      6.01 o 
  -3   5  17       45.70       37.91      7.36 o 
  -2   5  17        5.48        5.04      5.91 o 
  -1   5  17      515.59      437.81     20.05 o 
   0   5  17        9.38       21.31     16.06 o 
   1   5  17       12.06       18.13      5.22 o 
   2   5  17        9.98        2.49      9.80 o 
   3   5  17       11.90       18.66      5.04 o 
   4   5  17        0.73        3.03      3.90 o 
  -4   6  17        0.30       -5.29      5.29 o 
  -3   6  17       75.21       46.51      8.39 o 
  -2   6  17      179.78      157.39     13.43 o 
  -1   6  17        5.34        2.50      5.59 o 
   0   6  17      290.01      313.64     12.44 o 
   1   6  17      170.53      155.82     12.98 o 
   2   6  17        2.40        0.00      7.14 o 
   3   6  17       26.83       27.26      6.43 o 
   4   6  17       16.67       18.42      5.15 o 
  -4   7  17        2.31       -4.19      4.66 o 
  -3   7  17       21.69       20.58      6.05 o 
  -2   7  17        0.54        0.00      5.82 o 
  -1   7  17       45.08       73.53      8.39 o 
   0   7  17        0.39       -2.54      6.05 o 
   1   7  17       87.03       69.83      8.91 o 
   2   7  17       38.73       53.70      6.93 o 
   3   7  17       36.92       39.48      7.39 o 
   4   7  17        1.52        0.00      3.31 o 
  -4   8  17       16.95       29.07      4.76 o 
  -3   8  17       16.63       22.60      5.97 o 
  -2   8  17      175.78      156.83     13.16 o 
  -1   8  17       39.64       33.29      7.54 o 
   0   8  17        2.75        2.46      3.17 o 
   1   8  17      256.38      256.03     15.34 o 
   2   8  17      236.02      210.33     13.68 o 
   3   8  17       10.44        8.36      4.17 o 
   4   8  17       92.81       92.89      8.14 o 
  -4   9  17        1.80        6.75      4.31 o 
  -3   9  17       41.86       50.79      8.14 o 
  -2   9  17        0.02       -6.21      6.21 o 
  -1   9  17       11.79       -4.73      6.69 o 
   0   9  17      301.53      357.58     12.95 o 
   1   9  17       89.58      103.03     10.27 o 
   2   9  17        9.13       23.14      6.55 o 
   3   9  17        0.26       -0.95      3.88 o 
   4   9  17        2.27       -1.25      3.95 o 
  -4  10  17       12.33        9.16      5.26 o 
  -3  10  17       15.67       24.74      5.27 o 
  -2  10  17       76.47       73.09      9.10 o 
  -1  10  17        0.32        0.81      5.25 o 
   0  10  17        0.81        0.63      3.90 o 
   1  10  17       13.48        7.96      5.75 o 
   2  10  17       93.75       71.35      7.71 o 
   3  10  17        3.62        3.60      5.51 o 
   4  10  17        6.01       12.44      3.06 o 
  -3  11  17       30.99       21.11      5.96 o 
  -2  11  17       20.71        3.17      6.08 o 
  -1  11  17       68.76       58.91      8.15 o 
   0  11  17       43.26       31.53      4.91 o 
   1  11  17       32.59        4.56      5.89 o 
   2  11  17        5.02        4.12      4.44 o 
   3  11  17       18.66       19.29      5.57 o 
  -3  12  17       19.93       20.29      5.26 o 
  -2  12  17       25.46       36.61      6.21 o 
  -1  12  17       43.48       52.85      8.10 o 
   0  12  17       15.64       29.40      8.22 o 
   1  12  17       43.10       27.65      6.39 o 
   2  12  17        5.25       -0.89      5.27 o 
   3  12  17      111.48      143.01      9.18 o 
  -3  13  17        5.33        1.22      5.02 o 
  -2  13  17       52.12       51.99      8.24 o 
  -1  13  17       89.75       91.85      8.96 o 
   0  13  17        4.77       13.05     13.08 o 
   1  13  17       55.67       66.10      6.92 o 
   2  13  17       18.84       24.53      5.75 o 
   3  13  17        3.51        6.69      3.41 o 
  -2  14  17        0.11       -2.06      5.19 o 
  -1  14  17       35.15       38.92      6.71 o 
   0  14  17       73.50       60.05     11.42 o 
   1  14  17       23.58       11.19      3.95 o 
   2  14  17        0.91        0.00      2.77 o 
  -2  15  17       19.35       16.38      4.41 o 
  -1  15  17        7.45        6.10      4.17 o 
   0  15  17       57.25       56.82      5.00 o 
   1  15  17       58.06       79.85      7.03 o 
   0  16  17       10.39       12.85      2.37 o 
  -5   0  18       49.68       53.70      5.58 o 
  -4   0  18      336.95      284.87     15.13 o 
  -3   0  18      595.16      559.07     22.45 o 
  -2   0  18      255.30      318.76     17.76 o 
  -1   0  18      697.96      744.25     26.68 o 
   0   0  18     3707.26     3417.60    126.06 o 
   1   0  18      729.65      732.45     26.36 o 
   2   0  18      525.02      430.94     19.96 o 
   3   0  18      117.74       92.60     10.05 o 
   4   0  18       14.46       19.90      4.79 o 
  -4   1  18        2.06       -0.93      3.85 o 
  -3   1  18        0.27       -5.40      5.40 o 
  -2   1  18       55.08       61.26      8.54 o 
  -1   1  18       90.49       91.85      9.66 o 
   0   1  18      632.31      641.55     20.21 o 
   1   1  18       79.65       80.46      9.32 o 
   2   1  18      710.09      696.01     25.97 o 
   3   1  18        0.36        2.31      5.89 o 
   4   1  18      362.16      355.84     16.49 o 
  -4   2  18        7.36        3.88      7.00 o 
  -3   2  18        0.52       -3.44      3.44 o 
  -2   2  18      402.04      369.19     18.79 o 
  -1   2  18      214.08      233.16     15.10 o 
   0   2  18      263.61      280.98     11.22 o 
   1   2  18        2.85        1.24      5.39 o 
   2   2  18       69.53       74.95      8.86 o 
   3   2  18      564.52      544.27     22.18 o 
   4   2  18       74.08       66.32      7.51 o 
  -4   3  18       72.77       77.15      7.99 o 
  -3   3  18      137.39      102.80     10.95 o 
  -2   3  18       70.30       72.07      8.32 o 
  -1   3  18     2956.35     3033.69     69.27 o 
   0   3  18      131.36      114.77     12.25 o 
   1   3  18       40.19       37.21      7.46 o 
   2   3  18      141.03      159.53     11.91 o 
   3   3  18       79.85       79.43      8.82 o 
   4   3  18        0.39       -2.53      5.27 o 
  -4   4  18        3.13        9.78      4.15 o 
  -3   4  18       73.53       80.24      9.02 o 
  -2   4  18        0.04        0.00      5.87 o 
  -1   4  18      613.49      566.57     22.86 o 
   0   4  18       50.72       37.79      5.29 o 
   1   4  18     1418.93     1439.58     45.20 o 
   2   4  18      345.78      347.63     17.91 o 
   3   4  18      497.59      478.24     20.28 o 
   4   4  18       39.22       43.85      6.69 o 
  -4   5  18       12.40       14.60      5.19 o 
  -3   5  18        1.88       -1.09      4.49 o 
  -2   5  18      816.21      769.09     27.23 o 
  -1   5  18       23.89       23.45      4.88 o 
   0   5  18        6.99       11.17      3.23 o 
   1   5  18      308.03      337.82     17.53 o 
   2   5  18       16.34       24.28      6.87 o 
   3   5  18        4.55        2.17      6.69 o 
   4   5  18       10.49       15.31      3.84 o 
  -4   6  18        0.50       -3.15      4.84 o 
  -3   6  18      170.75      138.46     11.81 o 
  -2   6  18        8.60        0.00      6.37 o 
  -1   6  18      330.42      335.36     17.66 o 
   0   6  18      254.02      274.76     11.23 o 
   1   6  18       79.78       50.29      9.31 o 
   2   6  18      328.53      309.87     16.82 o 
   3   6  18      177.74      159.99     11.86 o 
   4   6  18       10.84       12.82      3.69 o 
  -4   7  18        2.73       -0.72      4.97 o 
  -3   7  18       53.22       55.64      7.38 o 
  -2   7  18     1294.46     1162.64     33.77 o 
  -1   7  18        2.54       11.58      5.09 o 
   0   7  18       38.26       31.73      7.41 o 
   1   7  18       21.33       13.08      4.33 o 
   2   7  18      209.85      248.29     14.63 o 
   3   7  18       31.92       19.34      5.86 o 
   4   7  18      102.07      106.87      8.59 o 
  -4   8  18        1.35        2.05      4.86 o 
  -3   8  18       22.78       35.86      6.92 o 
  -2   8  18       31.18       35.58      6.19 o 
  -1   8  18      684.74      641.80     24.62 o 
   0   8  18        0.05       -3.50      4.09 o 
   1   8  18       25.45        9.64      5.57 o 
   2   8  18      170.13      157.93     12.32 o 
   3   8  18        2.19        0.00      3.15 o 
   4   8  18        4.87       12.43      3.28 o 
  -4   9  18       22.54       14.17      4.20 o 
  -3   9  18       82.09       70.12      8.56 o 
  -2   9  18        1.07       -7.15      7.15 o 
  -1   9  18       25.15       18.17      6.37 o 
   0   9  18        0.86       -1.10      3.63 o 
   1   9  18       12.78        5.47      5.79 o 
   2   9  18       83.89       66.00      8.52 o 
   3   9  18      150.30      149.89      9.95 o 
  -3  10  18        0.01        0.00      4.38 o 
  -2  10  18       90.34       95.78      9.52 o 
  -1  10  18      132.09      101.39     10.26 o 
   0  10  18       20.33       22.44      4.79 o 
   1  10  18      202.91      173.52     12.50 o 
   2  10  18       51.05       52.41      7.00 o 
   3  10  18       61.41       60.31      6.57 o 
  -3  11  18        2.83       -5.52      5.52 o 
  -2  11  18       13.43        7.00      4.88 o 
  -1  11  18      254.81      287.31     15.75 o 
   0  11  18       36.25       39.53      5.09 o 
   1  11  18       88.94       78.43      9.06 o 
   2  11  18       15.82       14.11      4.47 o 
   3  11  18        1.72       -3.24      4.24 o 
  -3  12  18       19.28       23.23      4.94 o 
  -2  12  18       54.86       54.94      7.51 o 
  -1  12  18       91.22       66.74      8.14 o 
   0  12  18      222.95      217.50     10.94 o 
   1  12  18      102.94      101.56     10.26 o 
   2  12  18       17.25       15.21      3.44 o 
   3  12  18       91.73      105.96      7.01 o 
  -2  13  18       51.26       41.04      5.58 o 
  -1  13  18        1.71        1.71      2.96 o 
   0  13  18       35.96       43.00      4.30 o 
   1  13  18        2.42       11.27      3.74 o 
   2  13  18        0.00        2.76      3.38 o 
  -2  14  18        4.95        3.49      4.93 o 
  -1  14  18       20.51       13.51      4.68 o 
   0  14  18       32.36       22.00      3.54 o 
   1  14  18       40.00       29.91      5.52 o 
  -1  15  18       12.88        9.53      3.12 o 
   0  15  18       67.47       84.19      4.88 o 
   1  15  18       11.51       12.36      3.24 o 
  -4   1  19        0.15       -1.67      4.87 o 
  -3   1  19       25.26       25.20      7.12 o 
  -2   1  19        0.83       -2.41      8.15 o 
  -1   1  19        9.76        3.80      7.29 o 
   0   1  19     1142.88     1109.91     23.29 o 
   1   1  19       19.49       28.95      6.36 o 
   2   1  19       12.75        6.04      8.28 o 
   3   1  19        8.10        6.46      6.97 o 
   4   1  19        1.96       -1.52      4.80 o 
  -4   2  19        5.02       -1.10      4.58 o 
  -3   2  19        7.58       15.88      5.08 o 
  -2   2  19       57.09       68.15      8.82 o 
  -1   2  19        2.57        3.80      7.28 o 
   0   2  19       97.28       77.91      6.74 o 
   1   2  19       14.83       16.56      5.50 o 
   2   2  19       90.20       87.56     10.10 o 
   3   2  19       34.38       14.93      6.16 o 
   4   2  19      114.86      120.03      9.17 o 
  -4   3  19       23.96       27.22      5.65 o 
  -3   3  19      100.66       72.99      9.91 o 
  -2   3  19      135.16      110.65     10.83 o 
  -1   3  19      129.49      139.16     11.30 o 
   0   3  19      135.76      135.30      8.55 o 
   1   3  19       25.75       19.05      6.04 o 
   2   3  19        4.19       15.98      4.93 o 
   3   3  19       14.84       23.07      4.37 o 
   4   3  19       74.12       81.78      8.63 o 
  -4   4  19        2.01        4.79      5.18 o 
  -3   4  19        0.01        3.27      6.26 o 
  -2   4  19       53.97       62.89      8.24 o 
  -1   4  19      281.57      273.82     16.60 o 
   0   4  19       39.63       26.83      4.89 o 
   1   4  19      791.17      840.41     28.24 o 
   2   4  19      149.65      145.28     12.27 o 
   3   4  19      199.69      229.91     13.37 o 
   4   4  19        0.23        1.42      3.16 o 
  -4   5  19        8.39        9.52      4.11 o 
  -3   5  19       25.95       32.37      5.90 o 
  -2   5  19        8.74        5.61      5.26 o 
  -1   5  19       49.41       54.08      7.32 o 
   0   5  19       49.23       47.13      5.53 o 
   1   5  19      474.19      435.71     20.50 o 
   2   5  19        6.29        3.10      4.52 o 
   3   5  19       16.66       15.17      4.80 o 
   4   5  19       69.43       99.76      7.46 o 
  -4   6  19        0.65        2.07      4.33 o 
  -3   6  19        0.91       -2.91      5.57 o 
  -2   6  19        2.56       -2.25      6.58 o 
  -1   6  19       74.85       70.48      8.63 o 
   0   6  19        4.48       -0.15      3.93 o 
   1   6  19       47.01       68.69      8.46 o 
   2   6  19       31.30       21.21      6.07 o 
   3   6  19       72.56       58.06      6.82 o 
   4   6  19        1.99        0.40      3.87 o 
  -4   7  19       14.03        4.15      4.27 o 
  -3   7  19      144.78      138.71     10.90 o 
  -2   7  19        6.54       22.60      6.12 o 
  -1   7  19       54.97       69.69      8.24 o 
   0   7  19       14.31       13.85      9.71 o 
   1   7  19        1.15        0.00      3.97 o 
   2   7  19       20.84       21.96      5.96 o 
   3   7  19        1.80        0.00      2.99 o 
  -3   8  19       49.84       75.09      8.09 o 
  -2   8  19      264.49      279.74     15.96 o 
  -1   8  19       31.85       20.92      6.15 o 
   0   8  19       54.18       41.14      5.15 o 
   1   8  19       43.69       56.83      7.85 o 
   2   8  19      199.19      180.11     12.47 o 
   3   8  19       52.91       80.98      7.50 o 
  -3   9  19        4.99        6.93      4.36 o 
  -2   9  19       16.60       22.24      5.36 o 
  -1   9  19        0.20       -3.23      4.93 o 
   0   9  19        4.61        5.72      3.15 o 
   1   9  19       16.82       13.99      5.75 o 
   2   9  19       44.29       37.36      6.12 o 
   3   9  19       14.15        7.96      4.16 o 
  -3  10  19        5.83       11.26      3.63 o 
  -2  10  19      102.18       99.81      8.63 o 
  -1  10  19       23.76       20.86      5.11 o 
   0  10  19       38.66       40.81      5.27 o 
   1  10  19        8.23       14.51      4.31 o 
   2  10  19        9.58        8.42      4.51 o 
   3  10  19        0.17        1.95      4.36 o 
  -3  11  19      101.00      118.83      8.24 o 
  -2  11  19       97.43       68.22      8.13 o 
  -1  11  19      166.23      159.28     12.26 o 
   0  11  19       42.09       38.31      4.61 o 
   1  11  19        8.10        7.61      3.80 o 
   2  11  19       18.12       11.80      4.29 o 
  -2  12  19        0.12        4.30      4.65 o 
  -1  12  19        2.55        0.85      5.18 o 
   0  12  19        4.05       -3.48      4.17 o 
   1  12  19       58.27       53.01      6.87 o 
   2  12  19      259.20      259.11     11.87 o 
  -2  13  19      137.59      154.83      9.91 o 
  -1  13  19      189.64      204.26     11.58 o 
   0  13  19       18.75       37.06      4.22 o 
   1  13  19        0.24       -5.26      5.26 o 
   2  13  19       20.18       33.66      4.37 o 
  -1  14  19      105.68       91.54      7.93 o 
   0  14  19      157.72      139.56     10.82 o 
   1  14  19       14.36       14.70      3.19 o 
  -4   0  20       11.74       21.72      3.49 o 
  -3   0  20       27.49       32.15      6.57 o 
  -2   0  20       37.79       44.00      6.57 o 
  -1   0  20        0.67       -0.81      4.76 o 
   0   0  20       34.46       29.50      5.24 o 
   1   0  20      353.77      342.82     18.08 o 
   2   0  20       34.18       43.58      6.43 o 
   3   0  20       49.20       41.41      6.35 o 
   4   0  20       70.98       89.55      7.28 o 
  -4   1  20        0.74       -2.82      5.00 o 
  -3   1  20       14.10       22.27      5.48 o 
  -2   1  20       18.99        4.79      6.33 o 
  -1   1  20      100.37      126.48     11.84 o 
   0   1  20      885.73      966.84     21.93 o 
   1   1  20       26.89       27.15      6.22 o 
   2   1  20       42.06       57.47      8.60 o 
   3   1  20       11.71       17.69      4.68 o 
   4   1  20       55.70       54.09      5.97 o 
  -4   2  20       11.18        6.71      4.12 o 
  -3   2  20        1.00        2.06      4.61 o 
  -2   2  20       57.53       62.65      8.53 o 
  -1   2  20     1291.01     1139.44     33.34 o 
   0   2  20        8.43       14.84      3.92 o 
   1   2  20       11.98       15.59      6.08 o 
   2   2  20       30.45       28.53      6.32 o 
   3   2  20       77.57       82.72      8.75 o 
   4   2  20       75.05       76.16      7.24 o 
  -4   3  20        8.10        3.47      4.11 o 
  -3   3  20        4.20        6.07      5.09 o 
  -2   3  20       69.74       86.38      9.53 o 
  -1   3  20        0.22        2.48      4.63 o 
   0   3  20      120.31       98.71      7.25 o 
   1   3  20       95.09      109.09     10.67 o 
   2   3  20       38.59       32.69      7.01 o 
   3   3  20      151.15      152.82     11.19 o 
   4   3  20        2.04       -4.15      4.31 o 
  -4   4  20       20.89        3.95      5.09 o 
  -3   4  20       32.79       35.42      5.34 o 
  -2   4  20       61.48       56.36      7.86 o 
  -1   4  20       11.34        5.72      6.37 o 
   0   4  20        0.68        0.54      3.78 o 
   1   4  20        0.71        1.21      4.36 o 
   2   4  20       50.78       52.88      7.04 o 
   3   4  20       13.51       14.65      4.97 o 
   4   4  20       20.30       19.59      4.11 o 
  -4   5  20        2.20        3.05      4.43 o 
  -3   5  20       96.69       93.65      9.13 o 
  -2   5  20        1.49       -0.72      4.98 o 
  -1   5  20        3.53        8.03      5.79 o 
   0   5  20      112.21       74.38      7.98 o 
   1   5  20      270.71      236.18     14.90 o 
   2   5  20        0.81        3.62      3.48 o 
   3   5  20       41.65       39.70      6.46 o 
  -3   6  20       14.03       17.23      5.22 o 
  -2   6  20        0.10        1.45      4.48 o 
  -1   6  20       42.95       61.90      8.21 o 
   0   6  20       57.08       50.16      5.28 o 
   1   6  20       48.88       47.83      8.53 o 
   2   6  20        0.74       -4.06      5.18 o 
   3   6  20        4.06       15.39      4.40 o 
  -3   7  20        4.64        8.82      4.41 o 
  -2   7  20       29.79       17.99      5.18 o 
  -1   7  20       58.91       65.88      8.42 o 
   0   7  20       80.85       84.38      6.25 o 
   1   7  20        3.42       12.66      4.77 o 
   2   7  20      157.47      137.04     10.81 o 
   3   7  20       40.20       42.25      6.23 o 
  -3   8  20        7.13       -3.41      4.27 o 
  -2   8  20        0.25       -4.41      4.84 o 
  -1   8  20        2.70        2.17      6.14 o 
   0   8  20       25.23       32.87     11.08 o 
   1   8  20        0.83        0.00      5.02 o 
   2   8  20       64.65       58.67      7.31 o 
   3   8  20        0.44        1.38      3.52 o 
  -3   9  20        4.91       -0.86      4.16 o 
  -2   9  20       93.16      105.54      9.50 o 
  -1   9  20      165.56      195.05     13.14 o 
   0   9  20       20.98       24.38      3.29 o 
   1   9  20       86.95       82.12      7.79 o 
   2   9  20       14.14       16.06      4.37 o 
   3   9  20        0.12       -0.78      3.37 o 
  -3  10  20        4.00        1.50      3.63 o 
  -2  10  20        5.00        2.42      5.43 o 
  -1  10  20       42.41       43.78      6.08 o 
   0  10  20        1.26        9.06      2.59 o 
   1  10  20       13.88       20.23      4.87 o 
   2  10  20       38.19       40.47      5.65 o 
  -2  11  20       42.78       25.29      6.50 o 
  -1  11  20       49.75       47.04      6.74 o 
   0  11  20        1.18        1.20      3.39 o 
   1  11  20       15.37        2.46      7.11 o 
   2  11  20        1.54       -1.91      3.97 o 
  -2  12  20        5.55        2.89      4.44 o 
  -1  12  20       49.42       45.85      6.79 o 
   0  12  20       16.53       18.09      3.35 o 
   1  12  20       26.94       39.05      5.40 o 
  -1  13  20        1.69       -2.31      3.99 o 
   0  13  20       62.23       46.36      3.97 o 
   1  13  20        8.10        0.00      3.23 o 
  -4   1  21        5.41       -1.14      4.33 o 
  -3   1  21        0.37        0.93      5.18 o 
  -2   1  21      143.92      124.51     10.58 o 
  -1   1  21       10.39        6.04      7.74 o 
   0   1  21      112.17      118.10      7.61 o 
   1   1  21       22.71       25.80      5.91 o 
   2   1  21       23.09       34.22      6.54 o 
   3   1  21       56.50       66.73      8.07 o 
  -4   2  21       69.91       72.43      6.19 o 
  -3   2  21       16.91       15.24      4.76 o 
  -2   2  21        0.11       -1.07      5.80 o 
  -1   2  21        5.92       24.77      4.45 o 
   0   2  21       14.02        4.46      4.99 o 
   1   2  21       17.83       18.65      5.04 o 
   2   2  21       45.57       64.96      8.20 o 
   3   2  21      130.99      132.59      9.89 o 
  -3   3  21        2.34       -3.44      4.87 o 
  -2   3  21        1.17       -1.41      4.79 o 
  -1   3  21       55.71       59.07      9.17 o 
   0   3  21        9.89        4.78      4.47 o 
   1   3  21       11.02       17.66      5.27 o 
   2   3  21       24.11       27.04      5.51 o 
   3   3  21       62.28       85.62      7.82 o 
  -3   4  21       42.67       30.77      5.76 o 
  -2   4  21        9.56        6.37      7.36 o 
  -1   4  21       32.50       31.64      5.94 o 
   0   4  21        4.55        2.38      3.91 o 
   1   4  21       51.53       60.33      7.93 o 
   2   4  21       43.37       46.62      7.86 o 
   3   4  21       25.90       22.92      5.76 o 
  -3   5  21       79.36       83.55      8.27 o 
  -2   5  21        3.61        1.03      5.12 o 
  -1   5  21       66.12       45.77      7.40 o 
   0   5  21       55.74       66.44      5.77 o 
   1   5  21      515.85      499.46     21.00 o 
   2   5  21       51.89       81.49      7.33 o 
   3   5  21       28.43       35.89      5.55 o 
  -3   6  21       25.83       35.51      6.47 o 
  -2   6  21        9.86       14.95      4.45 o 
  -1   6  21        7.12       17.35      4.69 o 
   0   6  21        1.22        5.44      5.34 o 
   1   6  21      132.25      130.73     10.76 o 
   2   6  21       50.78       66.49      7.92 o 
   3   6  21        1.43        1.36      3.87 o 
  -3   7  21        7.56       -0.67      3.92 o 
  -2   7  21       26.12       21.95      5.18 o 
  -1   7  21      198.19      167.10     11.84 o 
   0   7  21       22.00       16.99      3.56 o 
   1   7  21        7.54       16.28      3.72 o 
   2   7  21       20.97       21.01      4.52 o 
   3   7  21        7.63        3.30      3.24 o 
  -3   8  21        0.02       -1.75      4.16 o 
  -2   8  21        0.08       -1.64      4.79 o 
  -1   8  21       61.00       43.89      7.32 o 
   0   8  21       45.78       70.63      6.00 o 
   1   8  21       10.43       10.20      5.11 o 
   2   8  21      100.53       92.51      7.70 o 
  -2   9  21        9.87        4.55      5.57 o 
  -1   9  21       85.02       77.82      7.85 o 
   0   9  21       53.00       79.51      5.80 o 
   1   9  21       35.20       34.08      6.55 o 
   2   9  21      409.45      451.70     16.35 o 
  -2  10  21        0.14        3.30      4.51 o 
  -1  10  21        2.14        0.00      4.26 o 
   0  10  21      265.04      278.32     13.79 o 
   1  10  21       87.54       99.44      7.96 o 
   2  10  21      164.81      168.10      9.55 o 
  -1  11  21        1.02       -2.25      3.34 o 
   0  11  21       17.17       17.35      3.76 o 
   1  11  21       87.36       88.52      7.56 o 
  -1  12  21      395.60      451.28     15.15 o 
   0  12  21       21.12       30.80      3.93 o 
  -3   0  22       11.78        3.67      4.29 o 
  -2   0  22      249.49      298.36     15.20 o 
  -1   0  22      327.83      301.20     16.21 o 
   0   0  22       18.96       46.53      5.19 o 
   1   0  22      111.00      103.53      8.89 o 
   2   0  22      113.63       94.77      8.98 o 
   3   0  22       23.25       27.75      5.86 o 
  -3   1  22        0.46       -3.79      5.29 o 
  -2   1  22       21.07       28.10      5.44 o 
  -1   1  22        0.20        3.70      3.99 o 
   0   1  22       15.08        8.36      4.95 o 
   1   1  22      288.33      300.99     16.43 o 
   2   1  22       96.13       99.44      8.29 o 
   3   1  22       98.29      112.98      8.27 o 
  -3   2  22        2.93        6.12      3.53 o 
  -2   2  22       12.16        9.92      4.72 o 
  -1   2  22        5.29        8.81      4.41 o 
   0   2  22      555.02      540.96     15.42 o 
   1   2  22        2.51       -5.01      5.01 o 
   2   2  22        9.01        8.11      4.63 o 
   3   2  22       20.99       18.29      4.70 o 
  -3   3  22       15.61       21.21      4.70 o 
  -2   3  22       15.73       27.14      5.26 o 
  -1   3  22       27.64       25.26      5.55 o 
   0   3  22        3.73        4.33      3.39 o 
   1   3  22       24.77       23.11      6.30 o 
   2   3  22      107.13       82.90      9.20 o 
   3   3  22       22.25       34.36      4.33 o 
  -3   4  22      216.08      241.18     12.20 o 
  -2   4  22       45.07       54.30      6.94 o 
  -1   4  22       27.24       32.30      6.37 o 
   0   4  22       22.59       34.06      7.40 o 
   1   4  22       83.90       74.99      8.10 o 
   2   4  22        5.31        7.65      4.59 o 
   3   4  22       46.60       57.43      5.79 o 
  -3   5  22        0.91        0.65      3.63 o 
  -2   5  22        1.23        4.16      2.60 o 
  -1   5  22       11.96        5.08      6.01 o 
   0   5  22        2.30        3.05      5.00 o 
   1   5  22       51.26       42.07      6.58 o 
   2   5  22        7.09       12.89      3.84 o 
   3   5  22       36.56       37.73      5.46 o 
  -3   6  22       12.87       14.63      4.01 o 
  -2   6  22       11.60       14.00      4.37 o 
  -1   6  22        1.09        0.97      5.39 o 
   0   6  22        0.53       -3.27      3.89 o 
   1   6  22       99.69       88.24      8.92 o 
   2   6  22        0.98       -3.83      3.83 o 
  -2   7  22        6.95       -0.50      3.88 o 
  -1   7  22       10.84       16.35      5.84 o 
   0   7  22      143.74      121.05      7.84 o 
   1   7  22        0.70        3.52      3.52 o 
   2   7  22        0.32        5.80      3.13 o 
  -2   8  22        0.37       -3.88      3.88 o 
  -1   8  22        3.55        3.35      5.29 o 
   0   8  22       16.55       25.46      4.61 o 
   1   8  22        9.75       11.36      3.63 o 
   2   8  22        5.48        9.92      3.48 o 
  -2   9  22        0.09       -2.37      3.65 o 
  -1   9  22        0.18        2.00      3.40 o 
   0   9  22       13.20       13.63      2.99 o 
   1   9  22       62.76       72.07      7.22 o 
  -1  10  22        0.05       -1.91      3.98 o 
   0  10  22        0.18       -3.29      3.29 o 
   1  10  22       42.77       43.74      5.65 o 
   0  11  22        2.67        1.89      2.66 o 
  -3   1  23        1.29        5.78      2.92 o 
  -2   1  23       78.68       92.58      8.75 o 
  -1   1  23       14.51       27.90      5.65 o 
   0   1  23        2.37        5.25      4.11 o 
   1   1  23       29.65       24.62      6.10 o 
   2   1  23        1.07       -2.35      4.49 o 
  -3   2  23        3.81       -4.01      4.01 o 
  -2   2  23        2.97        1.70      4.49 o 
  -1   2  23       48.26       34.62      7.14 o 
   0   2  23       86.52       82.37      6.57 o 
   1   2  23        8.22        9.96      4.49 o 
   2   2  23       21.26       18.23      5.83 o 
  -2   3  23       21.20       16.45      4.66 o 
  -1   3  23        6.73        5.72      7.39 o 
   0   3  23       34.32       50.13      5.28 o 
   1   3  23       28.70       20.68      5.30 o 
   2   3  23       10.58       11.63      3.88 o 
  -2   4  23       25.87       22.47      4.29 o 
  -1   4  23       33.31       18.98      5.23 o 
   0   4  23       75.61       69.95      5.20 o 
   1   4  23      108.37      126.96      9.52 o 
   2   4  23        0.16       -3.55      3.55 o 
  -2   5  23        2.46        4.41      3.28 o 
  -1   5  23        1.28        7.56      3.24 o 
   0   5  23       25.54       17.87      3.51 o 
   1   5  23        0.93        7.28      3.67 o 
   2   5  23        2.29        4.98      3.48 o 
  -2   6  23       11.79       14.39      4.02 o 
  -1   6  23       14.01       19.04      5.79 o 
   0   6  23       10.71       14.28      7.33 o 
   1   6  23      247.88      255.39     12.73 o 
   2   6  23       55.45       59.87      6.05 o 
  -2   7  23        0.95       -4.23      4.23 o 
  -1   7  23       28.32       29.47      4.72 o 
   0   7  23       50.09       40.76      4.29 o 
   1   7  23       84.01       99.47      7.93 o 
  -1   8  23       48.91       43.77      6.33 o 
   0   8  23        9.12       13.35      2.73 o 
   1   8  23        8.41        9.91      3.79 o 
  -1   9  23       25.93       38.38      5.13 o 
   0   9  23      122.78      164.94      6.66 o 
  -2   0  24      110.83      142.01      9.44 o 
  -1   0  24       55.11       34.72      6.35 o 
   0   0  24       58.64       39.24      4.98 o 
   1   0  24       51.01       53.27      5.78 o 
   2   0  24       17.88       21.28      4.52 o 
  -2   1  24       21.64       24.46      4.91 o 
  -1   1  24        4.39       10.58      3.90 o 
   0   1  24       92.57      104.91      6.00 o 
   1   1  24       56.85       56.11      6.29 o 
   2   1  24        0.18       -0.82      3.27 o 
  -2   2  24        0.35        3.38      3.99 o 
  -1   2  24        3.01       -0.81      5.13 o 
   0   2  24       77.18       75.68      5.45 o 
   1   2  24        1.47       -0.77      4.09 o 
   2   2  24        0.23       -3.73      3.73 o 
  -2   3  24        0.76       -2.12      3.30 o 
  -1   3  24        3.90        0.00      3.81 o 
   0   3  24       57.56       63.78      5.20 o 
   1   3  24       24.46       26.45      5.02 o 
   2   3  24        0.16        1.16      3.28 o 
  -2   4  24        0.39       -2.38      3.95 o 
  -1   4  24       75.01       80.49      7.71 o 
   0   4  24      186.02      226.77      8.77 o 
   1   4  24        8.68       10.46      3.98 o 
  -1   5  24       72.79       98.83      7.63 o 
   0   5  24       40.19       53.23      4.89 o 
   1   5  24        1.96        2.00      4.48 o 
  -1   6  24       30.42       25.88      4.97 o 
   0   6  24        1.98       -1.56      2.45 o 
   1   6  24       22.70       27.71      5.13 o 
  -1   7  24       40.00       30.62      5.00 o 
   0   7  24        1.61        5.92      5.27 o 
  -1   1  25       36.87       57.61      5.46 o 
   0   1  25       74.91       59.37      4.59 o 
   1   1  25       10.85        8.03      3.31 o 
  -1   2  25        9.47        6.32      3.92 o 
   0   2  25        0.42        0.66      2.72 o 
   1   2  25       46.19       49.67      5.54 o 
  -1   3  25        0.01        0.60      3.35 o 
   0   3  25      103.18       86.27      5.09 o 
   1   3  25        4.33        5.98      3.26 o 
   0   4  25       37.90       39.14      3.73 o 
                                                 
